# Supplementary material for: Bis(propan-2-yl) [(1S)-1-(4-fluoro­phen­yl)-1-hydr­oxy-2-nitro­ethyl]phospho­nate
Source: Acta Crystallogr Sect E Struct Rep Online. 2009 Dec 12;66(Pt 1):o99. doi: 10.1107/S160053680905260X (PMC2980027; doi:10.1107/S160053680905260X)
Supplement: Supplementary file 1 [file e-66-00o99-sup1.cif]

##############################################################################
###                                                                        ###
###        Electronic paper (Acta Crystallographica Section E)             ###
###                                                                        ###
##############################################################################
#                                                                            #
# This CIF contains the data in a paper accepted for publication in Acta     #
# Crystallographica Section E. It conforms to the requirements of Notes      #
# for Authors for Section E, and has been peer reviewed under the auspices   #
# of the IUCr Commission on Journals.                                        #
#                                                                            #
# Full details of the Crystallographic Information File format               #
# are given in the paper "The Crystallographic Information File (CIF):       #
# a New Standard Archive File for Crystallography" by S. R. Hall, F. H.      #
# Allen and I. D. Brown [Acta Cryst. (1991), A47, 655-685].                  #
#                                                                            #
# The current version of the core CIF dictionary is obtainable from          #
# ftp://ftp.iucr.org/pub/cif_core.dic. The current version number is 2.4.    #
#                                                                            #
# Software is freely available for graphical display of the structure(s) in  #
# this CIF.  For information consult the CIF home page http://www.iucr.org/  #
# cif/home.html                                                              #
#                                                                            #
# This file may be used for bona fide research purposes within the           #
# scientific community so long as proper attribution is given to the journal # 
# article from which it was obtained.                                        #
#                                                                            #
##############################################################################
                                             
data_global
_audit_creation_method     SHELXL-97
_journal_date_recd_electronic     2009-12-04
_journal_date_accepted     2009-12-07
_journal_name_full     'Acta Crystallographica, Section E'
_journal_year     2010
_journal_volume     66
_journal_issue      1
_journal_page_first     o99
_journal_page_last     o99
_journal_paper_category     QO
_journal_coeditor_code     HB5270
_publ_contact_author_name     ' Edward RT Tiekink '
_publ_contact_author_address
;
Department of Chemistry, University of Malaya,
50603 Kuala Lumpur, Malaysia
;
_publ_contact_author_email
;
edward.tiekink@gmail.com
;
_publ_contact_author_fax     ' +60 3 7967 4193 '
_publ_contact_author_phone     ' +60 3 7967 4204 '
_publ_section_title
;
Bis(propan-2-yl)
[(1<i>S</i>)-1-(4-fluorophenyl)-1-hydroxy-2-nitroethyl]phosphonate
;
loop_
    _publ_author_name
    _publ_author_footnote
    _publ_author_address
    ' Mandal, Tanmay ' .
;
Department of Chemistry, University of Texas at San Antonio,
One UTSA Circle, San Antonio, Texas 78249-0698, USA
;
    ' Samanta, Sampak' .
;
Department of Chemistry, University of Texas at San Antonio,
One UTSA Circle, San Antonio, Texas 78249-0698, USA
;
    'Broker, Grant A.' .
;
Department of Chemistry, University of Texas at San Antonio,
One UTSA Circle, San Antonio, Texas 78249-0698, USA
;
    'Zhao, Cong-Gui'
;
Additional correspondence author, e-mail: cong.zhao@utsa.edu.
;
;
Department of Chemistry, University of Texas at San Antonio,
One UTSA Circle, San Antonio, Texas 78249-0698, USA
;
    'Tiekink, Edward R. T.' .
;
Department of Chemistry, University of Malaya,
50603 Kuala Lumpur, Malaysia
;
data_I
_audit_creation_method     SHELXL-97
_chemical_name_systematic
;
Bis(propan-2-yl)
[(1<i>S</i>)-1-(4-fluorophenyl)-1-hydroxy-2-nitroethyl]phosphonate
;
_chemical_name_common     ?
_chemical_formula_moiety     'C14 H21 F N O6 P'
_chemical_formula_sum     'C14 H21 F N O6 P'
_chemical_formula_iupac     'C14 H21 F N O6 P'
_chemical_formula_weight     349.29
_chemical_melting_point     ?
_symmetry_cell_setting     orthorhombic
_symmetry_space_group_name_H-M     'P 21 21 21'
_symmetry_space_group_name_Hall     'P 2ac 2ab'
loop_
    _symmetry_equiv_pos_as_xyz
    'x, y, z'
    '-x+1/2, -y, z+1/2'
    'x+1/2, -y+1/2, -z'
    '-x, y+1/2, -z+1/2'
_cell_length_a     5.8267(12)
_cell_length_b     15.931(3)
_cell_length_c     18.273(4)
_cell_angle_alpha     90
_cell_angle_beta     90
_cell_angle_gamma     90
_cell_volume     1696.2(6)
_cell_formula_units_Z     4
_cell_measurement_reflns_used     6077
_cell_measurement_theta_min     4.2
_cell_measurement_theta_max     30.5
_cell_measurement_temperature     173(2)
_exptl_crystal_description     block
_exptl_crystal_colour     colourless
_exptl_crystal_size_max     0.31
_exptl_crystal_size_mid     0.15
_exptl_crystal_size_min     0.06
_exptl_crystal_density_diffrn     1.368
_exptl_crystal_density_meas     ?
_exptl_crystal_density_method     'not measured'
_exptl_crystal_F_000     736
_exptl_absorpt_coefficient_mu     0.200
_exptl_absorpt_correction_type     'multi-scan'
_exptl_absorpt_process_details     '(ABSCOR; Higashi, 1995)'
_exptl_absorpt_correction_T_min     0.790
_exptl_absorpt_correction_T_max     1
_exptl_special_details
;
;
_diffrn_ambient_temperature     173(2)
_diffrn_radiation_type     MoK\a
_diffrn_radiation_wavelength     0.71073
_diffrn_radiation_source     'fine-focus sealed tube'
_diffrn_radiation_monochromator     graphite
_diffrn_measurement_device_type     'Rigaku AFC12\K/SATURN724'
_diffrn_measurement_method     \w
_diffrn_detector_area_resol_mean     ?
_diffrn_reflns_number     6049
_diffrn_reflns_av_R_equivalents     0.027
_diffrn_reflns_av_sigmaI/netI     0.038
_diffrn_reflns_theta_min     4.2
_diffrn_reflns_theta_max     26.5
_diffrn_reflns_theta_full     26.5
_diffrn_measured_fraction_theta_max     0.992
_diffrn_measured_fraction_theta_full     0.992
_diffrn_reflns_limit_h_min     -7
_diffrn_reflns_limit_h_max     5
_diffrn_reflns_limit_k_min     -20
_diffrn_reflns_limit_k_max     13
_diffrn_reflns_limit_l_min     -22
_diffrn_reflns_limit_l_max     18
_diffrn_standards_number     0
_diffrn_standards_interval_count     0
_diffrn_standards_interval_time     ?
_diffrn_standards_decay_%     '< 1'
_refine_special_details
;
Refinement of <i>F</i>^2^ against ALL reflections. The weighted <i>R</i>-factor
<i>wR</i> and goodness of fit <i>S</i> are based on <i>F</i>^2^, conventional
<i>R</i>-factors <i>R</i> are based on <i>F</i>, with <i>F</i> set to zero for
negative <i>F</i>^2^. The threshold expression of <i>F</i>^2^ >
\s(<i>F</i>^2^) is used only for calculating <i>R</i>-factors(gt) <i>etc</i>.
and is not relevant to the choice of reflections for refinement.
<i>R</i>-factors based on <i>F</i>^2^ are statistically about twice as large
as those based on <i>F</i>, and <i>R</i>- factors based on ALL data will be
even larger.
;
_reflns_number_total     3391
_reflns_number_gt     3248
_reflns_threshold_expression     I>2\s(I)
_refine_ls_structure_factor_coef     Fsqd
_refine_ls_matrix_type     full
_refine_ls_R_factor_all     0.051
_refine_ls_R_factor_gt     0.049
_refine_ls_wR_factor_gt     0.115
_refine_ls_wR_factor_ref     0.117
_refine_ls_goodness_of_fit_ref     1.04
_refine_ls_restrained_S_all     1.04
_refine_ls_number_reflns     3391
_refine_ls_number_parameters     211
_refine_ls_number_restraints     1
_refine_ls_hydrogen_treatment     constr
_refine_ls_weighting_scheme     calc
_refine_ls_weighting_details
         'calc w=1/[\s^2^(Fo^2^)+(0.0528P)^2^+0.8973P] where P=(Fo^2^+2Fc^2^)/3'
_atom_sites_solution_hydrogens     geom
_atom_sites_solution_primary     direct
_atom_sites_solution_secondary     difmap
_refine_ls_shift/su_max     0.001
_refine_ls_shift/su_mean     0.000
_refine_diff_density_max     0.48
_refine_diff_density_min     -0.43
_refine_ls_extinction_method     none
_refine_ls_extinction_coef     ?
_refine_ls_abs_structure_details     'Flack (1983), 1354 Friedel pairs'
_refine_ls_abs_structure_Flack     -0.11(13)
loop_
    _atom_type_symbol
    _atom_type_description
    _atom_type_scat_dispersion_real
    _atom_type_scat_dispersion_imag
    _atom_type_scat_source
    'C' 'C' 0.0033 0.0016
                         'International Tables Vol C Tables 4.2.6.8 and 6.1.1.4'
    'H' 'H' 0.0000 0.0000
                         'International Tables Vol C Tables 4.2.6.8 and 6.1.1.4'
    'O' 'O' 0.0106 0.0060
                         'International Tables Vol C Tables 4.2.6.8 and 6.1.1.4'
    'N' 'N' 0.0061 0.0033
                         'International Tables Vol C Tables 4.2.6.8 and 6.1.1.4'
    'F' 'F' 0.0171 0.0103
                         'International Tables Vol C Tables 4.2.6.8 and 6.1.1.4'
    'P' 'P' 0.1023 0.0942
                         'International Tables Vol C Tables 4.2.6.8 and 6.1.1.4'
_computing_data_collection     'CrystalClear (Rigaku/MSC, 2005)'
_computing_cell_refinement     'CrystalClear (Rigaku/MSC, 2005)'
_computing_data_reduction     'CrystalClear (Rigaku/MSC, 2005)'
_computing_structure_solution     'SHELXS97 (Sheldrick, 2008)'
_computing_structure_refinement     'SHELXL97 (Sheldrick, 2008)'
_computing_molecular_graphics     'DIAMOND (Brandenburg, 2006)'
_computing_publication_material     'publCIF (Westrip, 2009)'
loop_
    _atom_site_type_symbol
    _atom_site_label
    _atom_site_fract_x
    _atom_site_fract_y
    _atom_site_fract_z
    _atom_site_U_iso_or_equiv
    _atom_site_adp_type
    _atom_site_calc_flag
    _atom_site_refinement_flags
    _atom_site_occupancy
    _atom_site_disorder_assembly
    _atom_site_disorder_group
    P P1 0.90429(11) 0.45039(4) 0.97285(3) 0.02753(16) Uani d . 1 A .
    F F1 1.1808(4) 0.75747(13) 0.76550(11) 0.0698(7) Uani d . 1 A .
    O O1 1.1339(3) 0.41823(11) 0.95590(10) 0.0332(4) Uani d . 1 . .
    O O2 0.8946(3) 0.52834(11) 1.02505(10) 0.0351(4) Uani d . 1 . .
    O O3 0.7358(3) 0.38649(12) 1.00898(10) 0.0367(5) Uani d . 1 . .
    O O4 0.5136(3) 0.50239(11) 0.90853(11) 0.0321(4) Uani d D 1 A .
    H H4O 0.4245 0.4648 0.9237 0.048 Uiso d D 1 . .
    O O5 0.3934(4) 0.36867(16) 0.78091(14) 0.0629(7) Uani d . 1 . .
    O O6 0.6260(6) 0.45661(17) 0.73135(13) 0.0832(10) Uani d . 1 . .
    N N1 0.5743(5) 0.40835(15) 0.77945(14) 0.0468(6) Uani d . 1 . .
    C C1 1.0726(5) 0.59419(18) 1.02606(16) 0.0428(7) Uani d . 1 . .
    H H1 1.1352 0.6024 0.9756 0.051 Uiso calc R 1 . .
    C C2 0.9465(7) 0.6725(2) 1.0502(2) 0.0619(10) Uani d . 1 . .
    H H2A 0.8252 0.6856 1.0149 0.093 Uiso calc R 1 . .
    H H2B 1.0545 0.7196 1.0529 0.093 Uiso calc R 1 . .
    H H2C 0.8782 0.6630 1.0985 0.093 Uiso calc R 1 . .
    C C3 1.2628(6) 0.5689(2) 1.07709(18) 0.0539(9) Uani d . 1 . .
    H H3A 1.3373 0.5180 1.0585 0.081 Uiso calc R 1 . .
    H H3B 1.1992 0.5578 1.1258 0.081 Uiso calc R 1 . .
    H H3C 1.3758 0.6143 1.0802 0.081 Uiso calc R 1 . .
    C C4 0.7057(8) 0.3642(3) 1.08354(19) 0.0803(15) Uani d P 0.60(2) A 1
    H H4 0.6489 0.4155 1.1092 0.096 Uiso calc PR 0.60(2) A 1
    C C5 0.5148(8) 0.3014(3) 1.0862(2) 0.0710(12) Uani d P 0.60(2) A 1
    H H5A 0.3931 0.3183 1.0522 0.107 Uiso calc PR 0.60(2) A 1
    H H5B 0.4528 0.2987 1.1360 0.107 Uiso calc PR 0.60(2) A 1
    H H5C 0.5735 0.2460 1.0721 0.107 Uiso calc PR 0.60(2) A 1
    C C6 0.9077(14) 0.3372(7) 1.1220(5) 0.058(2) Uiso d P 0.60(2) A 1
    H H6A 1.0168 0.3839 1.1251 0.087 Uiso calc PR 0.60(2) A 1
    H H6B 0.9786 0.2903 1.0957 0.087 Uiso calc PR 0.60(2) A 1
    H H6C 0.8655 0.3191 1.1715 0.087 Uiso calc PR 0.60(2) A 1
    C C40 0.7057(8) 0.3642(3) 1.08354(19) 0.0803(15) Uani d P 0.40(2) A 2
    H H40 0.6132 0.4143 1.0983 0.096 Uiso calc PR 0.40(2) A 2
    C C50 0.5148(8) 0.3014(3) 1.0862(2) 0.0710(12) Uani d P 0.40(2) A 2
    H H50A 0.3931 0.3183 1.0522 0.107 Uiso calc PR 0.40(2) A 2
    H H50B 0.4528 0.2987 1.1360 0.107 Uiso calc PR 0.40(2) A 2
    H H50C 0.5735 0.2460 1.0721 0.107 Uiso calc PR 0.40(2) A 2
    C C60 0.8713(15) 0.3703(8) 1.1382(5) 0.041(3) Uiso d P 0.40(2) A 2
    H H60A 0.9949 0.4075 1.1218 0.062 Uiso calc PR 0.40(2) A 2
    H H60B 0.9342 0.3145 1.1485 0.062 Uiso calc PR 0.40(2) A 2
    H H60C 0.8014 0.3932 1.1827 0.062 Uiso calc PR 0.40(2) A 2
    C C7 0.7379(4) 0.47723(15) 0.88976(14) 0.0258(5) Uani d . 1 . .
    C C8 0.7355(5) 0.39729(16) 0.84242(14) 0.0328(6) Uani d . 1 A .
    H H8A 0.8920 0.3858 0.8239 0.039 Uiso calc R 1 . .
    H H8B 0.6863 0.3488 0.8725 0.039 Uiso calc R 1 . .
    C C9 0.8523(4) 0.55250(16) 0.85275(12) 0.0274(5) Uani d . 1 A .
    C C10 1.0637(5) 0.54344(19) 0.81713(14) 0.0376(6) Uani d . 1 . .
    H H10 1.1327 0.4896 0.8134 0.045 Uiso calc R 1 A .
    C C11 1.1721(5) 0.6126(2) 0.78744(17) 0.0464(8) Uani d . 1 A .
    H H11 1.3149 0.6069 0.7629 0.056 Uiso calc R 1 . .
    C C12 1.0702(6) 0.68921(19) 0.79409(16) 0.0457(8) Uani d . 1 . .
    C C13 0.8621(6) 0.70094(18) 0.82673(16) 0.0435(7) Uani d . 1 A .
    H H13 0.7933 0.7550 0.8285 0.052 Uiso calc R 1 . .
    C C14 0.7536(5) 0.63162(16) 0.85730(15) 0.0344(6) Uani d . 1 . .
    H H14 0.6106 0.6385 0.8815 0.041 Uiso calc R 1 A .
loop_
    _atom_site_aniso_label
    _atom_site_aniso_U_11
    _atom_site_aniso_U_22
    _atom_site_aniso_U_33
    _atom_site_aniso_U_12
    _atom_site_aniso_U_13
    _atom_site_aniso_U_23
    P1 0.0271(3) 0.0296(3) 0.0259(3) -0.0048(3) 0.0000(3) 0.0023(3)
    F1 0.0853(16) 0.0602(12) 0.0640(12) -0.0366(12) 0.0008(12) 0.0286(10)
    O1 0.0281(9) 0.0341(9) 0.0373(9) -0.0007(8) -0.0010(8) 0.0052(8)
    O2 0.0347(9) 0.0391(9) 0.0316(8) -0.0100(8) 0.0013(9) -0.0067(8)
    O3 0.0377(10) 0.0416(10) 0.0307(9) -0.0140(9) -0.0015(8) 0.0084(8)
    O4 0.0241(9) 0.0320(10) 0.0402(11) -0.0023(8) 0.0052(8) 0.0023(9)
    O5 0.0469(13) 0.0661(15) 0.0756(16) 0.0048(13) -0.0221(14) -0.0285(13)
    O6 0.135(3) 0.0656(16) 0.0492(13) -0.018(2) -0.0420(18) 0.0132(13)
    N1 0.0594(17) 0.0359(12) 0.0451(14) 0.0120(13) -0.0185(14) -0.0116(12)
    C1 0.0459(16) 0.0463(15) 0.0363(14) -0.0209(14) -0.0003(15) -0.0061(13)
    C2 0.076(3) 0.0427(17) 0.067(2) -0.0038(18) -0.015(2) -0.0106(16)
    C3 0.0390(16) 0.076(2) 0.0469(17) -0.0115(17) -0.0008(15) -0.0171(17)
    C4 0.092(3) 0.110(3) 0.0382(17) -0.061(3) -0.021(2) 0.032(2)
    C5 0.081(3) 0.084(3) 0.0478(18) -0.056(2) -0.0012(19) 0.015(2)
    C40 0.092(3) 0.110(3) 0.0382(17) -0.061(3) -0.021(2) 0.032(2)
    C50 0.081(3) 0.084(3) 0.0478(18) -0.056(2) -0.0012(19) 0.015(2)
    C7 0.0230(11) 0.0238(11) 0.0308(12) -0.0007(9) 0.0024(10) -0.0012(9)
    C8 0.0378(14) 0.0271(12) 0.0334(13) 0.0034(12) -0.0096(12) -0.0024(10)
    C9 0.0310(13) 0.0290(12) 0.0223(10) -0.0019(11) 0.0005(10) 0.0033(10)
    C10 0.0320(13) 0.0476(15) 0.0333(13) 0.0033(13) 0.0049(12) 0.0111(13)
    C11 0.0352(14) 0.062(2) 0.0421(15) -0.0051(14) 0.0041(14) 0.0217(15)
    C12 0.0546(19) 0.0472(17) 0.0352(14) -0.0202(16) -0.0075(15) 0.0172(13)
    C13 0.060(2) 0.0307(13) 0.0398(14) -0.0088(14) -0.0010(15) 0.0025(12)
    C14 0.0402(14) 0.0287(12) 0.0344(13) -0.0039(12) 0.0011(13) -0.0005(11)
_geom_special_details
;
All e.s.d.'s (except the e.s.d. in the dihedral angle between two l.s. planes)
are estimated using the full covariance matrix. The cell e.s.d.'s are taken
into account individually in the estimation of e.s.d.'s in distances, angles
and torsion angles; correlations between e.s.d.'s in cell parameters are only
used when they are defined by crystal symmetry. An approximate (isotropic)
treatment of cell e.s.d.'s is used for estimating e.s.d.'s involving l.s.
planes.
;
loop_
    _geom_bond_atom_site_label_1
    _geom_bond_atom_site_label_2
    _geom_bond_site_symmetry_2
    _geom_bond_distance
    _geom_bond_publ_flag
    P1 O1 . 1.4656(19) ?
    P1 O3 . 1.5609(19) ?
    P1 O2 . 1.5670(19) ?
    P1 C7 . 1.851(3) ?
    F1 C12 . 1.368(3) ?
    O2 C1 . 1.476(3) ?
    O3 C40 . 1.419(4) ?
    O3 C4 . 1.419(4) ?
    O4 C7 . 1.409(3) ?
    O4 H4O . 0.8401 ?
    O5 N1 . 1.229(4) ?
    O6 N1 . 1.206(4) ?
    N1 C8 . 1.496(4) ?
    C1 C3 . 1.503(5) ?
    C1 C2 . 1.514(5) ?
    C1 H1 . 1.0000 ?
    C2 H2A . 0.9800 ?
    C2 H2B . 0.9800 ?
    C2 H2C . 0.9800 ?
    C3 H3A . 0.9800 ?
    C3 H3B . 0.9800 ?
    C3 H3C . 0.9800 ?
    C4 C6 . 1.436(8) ?
    C4 C5 . 1.496(5) ?
    C4 H4 . 1.0000 ?
    C5 H5A . 0.9800 ?
    C5 H5B . 0.9800 ?
    C5 H5C . 0.9800 ?
    C6 H6A . 0.9800 ?
    C6 H6B . 0.9800 ?
    C6 H6C . 0.9800 ?
    C40 C60 . 1.392(9) ?
    C40 C50 . 1.496(5) ?
    C40 H40 . 1.0000 ?
    C50 H50A . 0.9800 ?
    C50 H50B . 0.9800 ?
    C50 H50C . 0.9800 ?
    C60 H60A . 0.9800 ?
    C60 H60B . 0.9800 ?
    C60 H60C . 0.9800 ?
    C7 C9 . 1.529(3) ?
    C7 C8 . 1.540(3) ?
    C8 H8A . 0.9900 ?
    C8 H8B . 0.9900 ?
    C9 C14 . 1.388(4) ?
    C9 C10 . 1.401(4) ?
    C10 C11 . 1.382(4) ?
    C10 H10 . 0.9500 ?
    C11 C12 . 1.362(5) ?
    C11 H11 . 0.9500 ?
    C12 C13 . 1.364(5) ?
    C13 C14 . 1.390(4) ?
    C13 H13 . 0.9500 ?
    C14 H14 . 0.9500 ?
loop_
    _geom_angle_atom_site_label_1
    _geom_angle_atom_site_label_2
    _geom_angle_atom_site_label_3
    _geom_angle_site_symmetry_1
    _geom_angle_site_symmetry_3
    _geom_angle
    _geom_angle_publ_flag
    O1 P1 O3 . . 115.82(11) ?
    O1 P1 O2 . . 116.03(11) ?
    O3 P1 O2 . . 103.69(10) ?
    O1 P1 C7 . . 112.66(11) ?
    O3 P1 C7 . . 99.68(11) ?
    O2 P1 C7 . . 107.29(11) ?
    C1 O2 P1 . . 123.06(17) ?
    C40 O3 P1 . . 130.3(2) ?
    C4 O3 P1 . . 130.3(2) ?
    C7 O4 H4O . . 116.8 ?
    O6 N1 O5 . . 123.9(3) ?
    O6 N1 C8 . . 118.6(3) ?
    O5 N1 C8 . . 117.5(3) ?
    O2 C1 C3 . . 109.6(2) ?
    O2 C1 C2 . . 104.4(3) ?
    C3 C1 C2 . . 113.5(3) ?
    O2 C1 H1 . . 109.8 ?
    C3 C1 H1 . . 109.8 ?
    C2 C1 H1 . . 109.8 ?
    C1 C2 H2A . . 109.5 ?
    C1 C2 H2B . . 109.5 ?
    H2A C2 H2B . . 109.5 ?
    C1 C2 H2C . . 109.5 ?
    H2A C2 H2C . . 109.5 ?
    H2B C2 H2C . . 109.5 ?
    C1 C3 H3A . . 109.5 ?
    C1 C3 H3B . . 109.5 ?
    H3A C3 H3B . . 109.5 ?
    C1 C3 H3C . . 109.5 ?
    H3A C3 H3C . . 109.5 ?
    H3B C3 H3C . . 109.5 ?
    O3 C4 C6 . . 116.3(5) ?
    O3 C4 C5 . . 106.9(3) ?
    C6 C4 C5 . . 113.2(4) ?
    O3 C4 H4 . . 106.6 ?
    C6 C4 H4 . . 106.6 ?
    C5 C4 H4 . . 106.6 ?
    C4 C5 H5A . . 109.5 ?
    C4 C5 H5B . . 109.5 ?
    H5A C5 H5B . . 109.5 ?
    C4 C5 H5C . . 109.5 ?
    H5A C5 H5C . . 109.5 ?
    H5B C5 H5C . . 109.5 ?
    C4 C6 H6A . . 109.5 ?
    C4 C6 H6B . . 109.5 ?
    H6A C6 H6B . . 109.5 ?
    C4 C6 H6C . . 109.5 ?
    H6A C6 H6C . . 109.5 ?
    H6B C6 H6C . . 109.5 ?
    C60 C40 O3 . . 125.8(5) ?
    C60 C40 C50 . . 122.6(4) ?
    O3 C40 C50 . . 106.9(3) ?
    C60 C40 H40 . . 97.2 ?
    O3 C40 H40 . . 97.2 ?
    C50 C40 H40 . . 97.2 ?
    C40 C50 H50A . . 109.5 ?
    C40 C50 H50B . . 109.5 ?
    H50A C50 H50B . . 109.5 ?
    C40 C50 H50C . . 109.5 ?
    H50A C50 H50C . . 109.5 ?
    H50B C50 H50C . . 109.5 ?
    C40 C60 H60A . . 109.5 ?
    C40 C60 H60B . . 109.5 ?
    H60A C60 H60B . . 109.5 ?
    C40 C60 H60C . . 109.5 ?
    H60A C60 H60C . . 109.5 ?
    H60B C60 H60C . . 109.5 ?
    O4 C7 C9 . . 106.77(19) ?
    O4 C7 C8 . . 111.3(2) ?
    C9 C7 C8 . . 113.8(2) ?
    O4 C7 P1 . . 110.58(17) ?
    C9 C7 P1 . . 108.40(16) ?
    C8 C7 P1 . . 105.94(16) ?
    N1 C8 C7 . . 109.9(2) ?
    N1 C8 H8A . . 109.7 ?
    C7 C8 H8A . . 109.7 ?
    N1 C8 H8B . . 109.7 ?
    C7 C8 H8B . . 109.7 ?
    H8A C8 H8B . . 108.2 ?
    C14 C9 C10 . . 119.1(2) ?
    C14 C9 C7 . . 120.3(2) ?
    C10 C9 C7 . . 120.5(2) ?
    C11 C10 C9 . . 120.2(3) ?
    C11 C10 H10 . . 119.9 ?
    C9 C10 H10 . . 119.9 ?
    C12 C11 C10 . . 118.7(3) ?
    C12 C11 H11 . . 120.6 ?
    C10 C11 H11 . . 120.6 ?
    C11 C12 C13 . . 123.3(3) ?
    C11 C12 F1 . . 118.2(3) ?
    C13 C12 F1 . . 118.5(3) ?
    C12 C13 C14 . . 118.1(3) ?
    C12 C13 H13 . . 120.9 ?
    C14 C13 H13 . . 120.9 ?
    C9 C14 C13 . . 120.6(3) ?
    C9 C14 H14 . . 119.7 ?
    C13 C14 H14 . . 119.7 ?
loop_
    _geom_torsion_atom_site_label_1
    _geom_torsion_atom_site_label_2
    _geom_torsion_atom_site_label_3
    _geom_torsion_atom_site_label_4
    _geom_torsion_site_symmetry_1
    _geom_torsion_site_symmetry_2
    _geom_torsion_site_symmetry_3
    _geom_torsion_site_symmetry_4
    _geom_torsion
    _geom_torsion_publ_flag
    O1 P1 O2 C1 . . . . 33.2(2) ?
    O3 P1 O2 C1 . . . . 161.4(2) ?
    C7 P1 O2 C1 . . . . -93.7(2) ?
    O1 P1 O3 C40 . . . . 85.5(4) ?
    O2 P1 O3 C40 . . . . -42.8(4) ?
    C7 P1 O3 C40 . . . . -153.4(4) ?
    O1 P1 O3 C4 . . . . 85.5(4) ?
    O2 P1 O3 C4 . . . . -42.8(4) ?
    C7 P1 O3 C4 . . . . -153.4(4) ?
    P1 O2 C1 C3 . . . . -86.8(3) ?
    P1 O2 C1 C2 . . . . 151.4(2) ?
    C40 O3 C4 C6 . . . . 0E1(10)
                                ?
    P1 O3 C4 C6 . . . . -54.1(7) ?
    C40 O3 C4 C5 . . . . 0(8) ?
    P1 O3 C4 C5 . . . . 178.4(3) ?
    C4 O3 C40 C60 . . . . 0E1(10)
                                 ?
    P1 O3 C40 C60 . . . . -25.6(9) ?
    C4 O3 C40 C50 . . . . 0(8) ?
    P1 O3 C40 C50 . . . . 178.4(3) ?
    O1 P1 C7 O4 . . . . 176.02(15) ?
    O3 P1 C7 O4 . . . . 52.65(17) ?
    O2 P1 C7 O4 . . . . -55.09(18) ?
    O1 P1 C7 C9 . . . . -67.26(19) ?
    O3 P1 C7 C9 . . . . 169.37(17) ?
    O2 P1 C7 C9 . . . . 61.64(19) ?
    O1 P1 C7 C8 . . . . 55.3(2) ?
    O3 P1 C7 C8 . . . . -68.07(19) ?
    O2 P1 C7 C8 . . . . -175.81(17) ?
    O6 N1 C8 C7 . . . . 69.9(4) ?
    O5 N1 C8 C7 . . . . -108.5(3) ?
    O4 C7 C8 N1 . . . . 50.9(3) ?
    C9 C7 C8 N1 . . . . -69.8(3) ?
    P1 C7 C8 N1 . . . . 171.2(2) ?
    O4 C7 C9 C14 . . . . 13.7(3) ?
    C8 C7 C9 C14 . . . . 137.0(2) ?
    P1 C7 C9 C14 . . . . -105.4(2) ?
    O4 C7 C9 C10 . . . . -169.6(2) ?
    C8 C7 C9 C10 . . . . -46.4(3) ?
    P1 C7 C9 C10 . . . . 71.2(3) ?
    C14 C9 C10 C11 . . . . 0.4(4) ?
    C7 C9 C10 C11 . . . . -176.3(3) ?
    C9 C10 C11 C12 . . . . 0.5(4) ?
    C10 C11 C12 C13 . . . . -2.1(5) ?
    C10 C11 C12 F1 . . . . 179.0(3) ?
    C11 C12 C13 C14 . . . . 2.7(5) ?
    F1 C12 C13 C14 . . . . -178.4(3) ?
    C10 C9 C14 C13 . . . . 0.3(4) ?
    C7 C9 C14 C13 . . . . 177.0(2) ?
    C12 C13 C14 C9 . . . . -1.8(4) ?
loop_
    _geom_hbond_atom_site_label_D
    _geom_hbond_atom_site_label_H
    _geom_hbond_atom_site_label_A
    _geom_hbond_site_symmetry_A
    _geom_hbond_distance_DH
    _geom_hbond_distance_HA
    _geom_hbond_distance_DA
    _geom_hbond_angle_DHA
    O4 H4o O1 1_455 0.84 1.94 2.728(3) 156
    C10 H10 O5 1_655 0.95 2.52 3.447(4) 164
