# Supplementary material for: Bis(propan-2-yl) [(1S)-1-(4-fluoro­phen­yl)-1-hydr­oxy-2-nitro­ethyl]phospho­nate
Source: Acta Crystallogr Sect E Struct Rep Online. 2009 Dec 12;66(Pt 1):o99. doi: 10.1107/S160053680905260X (PMC2980027; doi:10.1107/S160053680905260X)
Supplement: Supplementary file 2 [file e-66-00o99-Isup2.hkl]

#
# h,k,l, Fc-squared, Fo-squared, sigma(Fo-squared) and status flag
#
data_I
_shelx_title '  g1'
_shelx_refln_list_code          4
_shelx_F_calc_maximum      118.54
_exptl_crystal_F_000       736.00
_reflns_d_resolution_high  0.7965
 
loop_
 _symmetry_equiv_pos_as_xyz
 'x, y, z'
 '-x+1/2, -y, z+1/2'
 'x+1/2, -y+1/2, -z'
 '-x, y+1/2, -z+1/2'
 
_cell_length_a     5.8267
_cell_length_b    15.9310
_cell_length_c    18.2730
_cell_angle_alpha  90.000
_cell_angle_beta   90.000
_cell_angle_gamma  90.000
 
_shelx_F_squared_multiplier     1.000
 
loop_
 _refln_index_h
 _refln_index_k
 _refln_index_l
 _refln_F_squared_calc
 _refln_F_squared_meas
 _refln_F_squared_sigma
 _refln_observed_status
   2   0   0       97.46      121.60      3.57 o
   4   0   0      725.18      703.84     19.70 o
   6   0   0      797.31      820.09    114.69 o
   2   1   0      338.82      293.26     10.11 o
   3   1   0      107.89       82.58      7.76 o
   4   1   0      166.44      164.54     10.16 o
   5   1   0      198.06      175.32      9.64 o
   6   1   0        6.16        8.60      1.79 o
   7   1   0      222.20      213.91     19.68 o
   1   2   0     8964.12     8278.76     87.61 o
   2   2   0      142.27       86.37      2.24 o
   3   2   0       87.39       77.68      6.44 o
   4   2   0      202.55      190.85     10.03 o
   5   2   0      127.73      136.86      8.38 o
   6   2   0      250.34      279.80     16.76 o
   7   2   0       25.95       19.53      3.45 o
   1   3   0       18.53       18.55      1.80 o
   2   3   0      272.16      306.92      4.62 o
   3   3   0     2069.54     2184.33     50.80 o
   4   3   0     1227.55     1265.55     24.73 o
   5   3   0       32.45       28.96      2.83 o
   6   3   0       16.43       21.75      3.29 o
   7   3   0       25.97       32.07      4.62 o
   0   4   0     1818.54     1557.20     13.12 o
   1   4   0      553.14      485.84      7.85 o
   2   4   0     2253.34     2450.62     38.02 o
   3   4   0       85.33       99.60      7.30 o
   4   4   0        5.34       10.43      2.09 o
   5   4   0      142.17      174.20     10.46 o
   6   4   0       46.34       28.10      3.99 o
   7   4   0        0.07        2.93      1.13 o
   1   5   0      638.77      759.42      5.80 o
   2   5   0      383.36      421.30      7.45 o
   3   5   0     1297.91     1550.77     22.42 o
   4   5   0      156.25      162.88      9.70 o
   5   5   0      181.97      183.36     18.66 o
   6   5   0       47.13       43.19      5.44 o
   7   5   0        1.08        2.64      1.50 o
   0   6   0     1263.53     1311.40     12.04 o
   1   6   0      174.61      202.55      3.11 o
   2   6   0     1910.89     1981.35     17.06 o
   3   6   0      120.37      138.53      6.57 o
   4   6   0      275.99      246.76     10.37 o
   5   6   0       24.65       20.66      2.25 o
   6   6   0       21.26       21.27      3.51 o
   1   7   0      248.79      266.42      5.09 o
   2   7   0       79.13       97.64      7.79 o
   3   7   0      917.99      864.12     50.67 o
   4   7   0      419.02      411.19     23.14 o
   5   7   0      226.82      202.04      8.52 o
   6   7   0        1.94        4.26      2.21 o
   0   8   0        1.41        3.95      3.01 o
   1   8   0        1.91        3.44      1.23 o
   2   8   0     1364.64     1377.75     22.55 o
   3   8   0      106.12       84.79      6.77 o
   4   8   0     1046.19     1055.56     54.48 o
   5   8   0        2.58        3.06      1.33 o
   6   8   0       67.82       77.44     14.38 o
   1   9   0        1.30        2.55      1.38 o
   2   9   0      693.05      618.74      9.72 o
   3   9   0     1415.12     1505.44     22.77 o
   4   9   0        1.43        3.23      0.93 o
   5   9   0      188.85      162.80     18.80 o
   6   9   0       37.71       29.40      4.81 o
   0  10   0       45.78       60.09      5.27 o
   1  10   0       75.36       71.52      4.51 o
   2  10   0      100.68       72.60      6.34 o
   3  10   0      188.97      199.94     18.96 o
   4  10   0      670.66      758.36     53.70 o
   5  10   0        0.08        7.10      2.61 o
   6  10   0      106.24      130.17     13.89 o
   1  11   0     1103.59     1120.10     40.01 o
   2  11   0      136.37      137.48      7.64 o
   3  11   0      266.53      299.15     24.59 o
   4  11   0        0.00       -0.14      3.00 o
   5  11   0       85.09       89.59     10.34 o
   6  11   0        5.32        8.00      2.65 o
   0  12   0      677.10      623.11     17.23 o
   1  12   0     1132.86     1134.35     16.43 o
   2  12   0       49.36       28.05      2.91 o
   3  12   0       32.65       39.97      5.48 o
   4  12   0      177.76      184.40     14.90 o
   5  12   0       36.17       28.52      8.73 o
   1  13   0      615.48      658.16     15.37 o
   2  13   0      261.35      275.60     19.98 o
   3  13   0        0.52       10.50      3.31 o
   4  13   0      234.29      281.52     11.58 o
   5  13   0       17.71       12.57      2.83 o
   0  14   0      561.68      556.01     20.02 o
   1  14   0        5.37        4.65      2.09 o
   2  14   0       22.99       23.14      4.25 o
   3  14   0       47.48       66.11     10.93 o
   4  14   0       14.66       13.71      2.44 o
   5  14   0      122.05      108.87     23.95 o
   1  15   0       78.06       75.38      6.79 o
   2  15   0      518.62      517.26     37.05 o
   3  15   0        3.02        3.13      1.65 o
   4  15   0      124.33      113.31     16.77 o
   0  16   0       53.51       72.50      7.99 o
   1  16   0       37.39       39.09      3.98 o
   2  16   0        0.03        8.10      2.46 o
   3  16   0        1.00        1.42      4.03 o
   4  16   0       16.19       25.33      5.41 o
   1  17   0       13.29       25.77      4.02 o
   2  17   0       55.99       71.37     11.26 o
   3  17   0       38.72       36.34      4.04 o
   0  18   0       10.75        6.83      2.83 o
   1  18   0        6.83        4.60      2.74 o
   2  18   0       35.37       34.94      6.45 o
   3  18   0        0.07        5.09      2.86 o
   1  19   0       51.96       36.24      4.31 o
   2  19   0        0.30        3.33      1.75 o
   0  20   0      157.35      128.72     23.08 o
   2   0   1     1430.18     1349.52     31.27 o
   3   0   1      879.88      954.23     46.37 o
   4   0   1      446.04      398.99     12.18 o
   5   0   1       27.98       34.75      4.30 o
   6   0   1      293.90      333.47     16.14 o
   7   0   1        1.39        1.75      1.09 o
  -7   1   1       23.49       21.34      4.52 o
  -6   1   1       93.41       90.04      9.04 o
  -5   1   1     1965.56     2196.90     30.86 o
  -4   1   1       43.93       58.92      5.35 o
  -3   1   1     1072.04     1130.12     12.03 o
  -2   1   1     1172.58     1119.45      9.57 o
   2   1   1     1175.19     1144.86     10.41 o
   3   1   1     1073.36     1130.15     49.49 o
   4   1   1       42.38       70.32      6.32 o
   5   1   1     1961.11     2188.60     30.36 o
   6   1   1       91.60       93.87      7.96 o
   7   1   1       22.24       14.86      2.77 o
  -7   2   1       44.51       30.14      4.74 o
  -6   2   1      182.11      219.78     12.90 o
  -5   2   1      525.49      504.93      9.69 o
  -4   2   1      159.51      128.89     20.24 o
  -3   2   1      161.05      154.91      3.51 o
  -2   2   1      716.76      661.78      7.27 o
  -1   2   1     5584.42     5159.11     37.84 o
   1   2   1     5562.09     5084.63     99.17 o
   2   2   1      709.62      661.24      6.93 o
   3   2   1      163.56      165.48      4.49 o
   4   2   1      161.26      147.26      5.29 o
   5   2   1      527.47      489.62     10.91 o
   6   2   1      180.26      227.63      7.42 o
   7   2   1       44.40       29.40      4.71 o
  -7   3   1       14.71       12.65      2.77 o
  -6   3   1       86.41       77.86      8.33 o
  -5   3   1      420.39      456.67     29.62 o
  -4   3   1      180.52      176.94      5.93 o
  -3   3   1      696.76      691.53     34.44 o
  -2   3   1      531.19      580.27      9.76 o
  -1   3   1       70.42       61.05      4.30 o
   1   3   1       66.39       45.53      3.75 o
   2   3   1      535.15      580.15     15.73 o
   3   3   1      698.04      702.95     33.88 o
   4   3   1      179.65      186.37      8.51 o
   5   3   1      416.64      455.45     10.89 o
   6   3   1       85.99       80.74      7.83 o
   7   3   1       14.31       10.74      3.07 o
  -7   4   1       89.84       84.04     12.00 o
  -6   4   1      141.32      138.24      8.58 o
  -5   4   1      507.76      547.46     36.01 o
  -4   4   1       12.24        8.34      4.36 o
  -3   4   1      252.93      233.67      5.93 o
  -2   4   1     1310.35     1364.65     11.34 o
  -1   4   1     2820.18     2608.88     16.20 o
   0   4   1     7150.15     6564.66     52.62 o
   1   4   1     2840.13     2664.86     14.31 o
   2   4   1     1313.10     1365.69     14.96 o
   3   4   1      239.16      206.01      7.79 o
   4   4   1       12.69       10.65      1.26 o
   5   4   1      507.23      523.27     29.94 o
   6   4   1      140.39      145.56     10.44 o
   7   4   1       91.24       72.17     11.28 o
  -7   5   1       66.62       58.38     11.94 o
  -6   5   1      110.78      124.47      9.73 o
  -5   5   1       85.16       90.99     17.95 o
  -4   5   1      317.13      356.55     15.02 o
  -3   5   1      395.26      384.01     18.05 o
  -2   5   1      547.23      521.61      6.54 o
  -1   5   1     2845.90     2701.44     29.26 o
   0   5   1        0.29       -2.37      1.58 o
   1   5   1     2849.62     2673.48     23.28 o
   2   5   1      545.73      527.16      7.56 o
   3   5   1      397.84      397.47      8.10 o
   4   5   1      308.05      305.95     29.16 o
   5   5   1       84.85       88.33     14.77 o
   6   5   1      108.94      128.45     10.03 o
   7   5   1       66.16       60.30      9.43 o
  -6   6   1       16.35        7.74      1.47 o
  -5   6   1      132.07      118.36     19.79 o
  -4   6   1       18.62       21.40      3.13 o
  -3   6   1      458.53      430.65     15.84 o
  -2   6   1     2405.71     2686.02     20.64 o
  -1   6   1      587.48      542.95      6.71 o
   0   6   1        2.85        5.48      1.32 o
   1   6   1      574.53      518.01      4.73 o
   2   6   1     2398.84     2643.18     20.86 o
   3   6   1      472.55      439.22      8.77 o
   4   6   1       19.26       20.91      2.32 o
   5   6   1      131.55      122.86     15.00 o
   6   6   1       16.70        8.32      1.88 o
  -6   7   1       54.57       59.87      6.92 o
  -5   7   1      141.02      131.83     12.92 o
  -4   7   1       41.88       42.13      3.60 o
  -3   7   1      415.26      431.85     10.31 o
  -2   7   1      217.25      204.81      6.17 o
  -1   7   1     1648.31     1730.96     23.07 o
   0   7   1      469.72      518.01      6.04 o
   1   7   1     1655.56     1723.48     12.79 o
   2   7   1      217.26      203.63      7.85 o
   3   7   1      415.30      414.33     30.85 o
   4   7   1       45.44       46.18      3.83 o
   5   7   1      145.16      144.75     15.86 o
   6   7   1       55.21       67.47      7.22 o
  -6   8   1       19.88       26.46      4.87 o
  -5   8   1      116.05      106.92     12.00 o
  -4   8   1       36.75       34.13      4.89 o
  -3   8   1      155.55      173.67     10.36 o
  -2   8   1      730.69      779.37     11.08 o
  -1   8   1      877.10      944.68      8.76 o
   0   8   1       30.08       46.79      3.26 o
   1   8   1      864.74      932.06     13.89 o
   2   8   1      727.33      784.58     10.67 o
   3   8   1      148.48      172.19     15.74 o
   4   8   1       36.18       27.60      4.99 o
   5   8   1      116.94      132.66     13.24 o
   6   8   1       19.66       15.56      2.12 o
  -6   9   1       56.93       61.41     10.28 o
  -5   9   1      116.05      104.70     15.54 o
  -4   9   1       35.61       29.63      4.87 o
  -3   9   1       43.18       50.18      3.64 o
  -2   9   1      142.63      126.58      8.37 o
  -1   9   1     2170.95     2274.89     22.70 o
   0   9   1        4.86        1.76      1.15 o
   1   9   1     2169.28     2250.16     30.66 o
   2   9   1      142.81      124.12      7.60 o
   3   9   1       42.08       46.69      4.66 o
   4   9   1       36.18       23.83      2.31 o
   5   9   1      112.99      100.13     11.87 o
   6   9   1       56.73       47.55      9.68 o
  -6  10   1        8.10        4.71      2.54 o
  -5  10   1       10.96       12.58      2.73 o
  -4  10   1      212.81      203.88     19.83 o
  -3  10   1       53.00       38.27      3.35 o
  -2  10   1     1709.39     1734.15     32.34 o
  -1  10   1      161.51      154.71     10.70 o
   0  10   1       20.27       11.05      1.37 o
   1  10   1      163.32      145.54      5.01 o
   2  10   1     1713.84     1720.79     20.04 o
   3  10   1       53.36       45.87      4.96 o
   4  10   1      210.20      223.12     11.12 o
   5  10   1       11.22       14.34      3.64 o
   6  10   1        8.61       17.86      4.96 o
  -6  11   1        1.10        4.74      2.38 o
  -5  11   1       47.62       65.25      7.09 o
  -4  11   1      394.57      414.55     21.72 o
  -3  11   1       23.42       24.15      2.64 o
  -2  11   1      752.21      726.13     20.50 o
  -1  11   1      398.25      370.87      9.08 o
   0  11   1        2.09        3.52      1.50 o
   1  11   1      394.00      361.60     13.09 o
   2  11   1      752.47      774.38     16.02 o
   3  11   1       22.64       26.69      4.46 o
   4  11   1      393.22      410.90     24.28 o
   5  11   1       50.38       55.76      7.65 o
   6  11   1        0.91        1.25      0.91 o
  -5  12   1        3.68        6.29      1.64 o
  -4  12   1      104.52      132.07     10.95 o
  -3  12   1      451.79      522.58     33.17 o
  -2  12   1      950.76      914.20     35.07 o
  -1  12   1      190.04      189.25      9.16 o
   0  12   1        5.21        3.10      2.21 o
   1  12   1      194.04      184.65      6.95 o
   2  12   1      945.46      887.83     25.09 o
   3  12   1      454.96      551.81     32.24 o
   4  12   1      107.56      123.54     15.28 o
   5  12   1        3.51        5.58      3.03 o
  -5  13   1       53.92       68.18     13.60 o
  -4  13   1      141.06      170.90     14.79 o
  -3  13   1       29.23       31.85      5.44 o
  -2  13   1      522.26      509.77     30.92 o
  -1  13   1      942.34      955.09     13.36 o
   0  13   1      165.33      182.68     10.07 o
   1  13   1      929.45      962.19     21.04 o
   2  13   1      524.14      520.74     38.27 o
   3  13   1       28.45       22.33      5.91 o
   4  13   1      140.64      162.71     22.27 o
   5  13   1       55.26       57.55     11.57 o
  -5  14   1        0.39        1.07      2.15 o
  -4  14   1       45.75       45.67      7.16 o
  -3  14   1      326.15      321.63     27.59 o
  -2  14   1      166.90      201.17     17.83 o
  -1  14   1       85.09       96.73      9.74 o
   0  14   1      597.88      634.63     20.58 o
   1  14   1       87.42       95.46      9.66 o
   2  14   1      166.14      183.75     13.60 o
   3  14   1      326.54      335.60     24.47 o
   4  14   1       45.34       33.94      4.80 o
   5  14   1        0.43        1.54      1.15 o
  -4  15   1       16.33       10.34      3.62 o
  -3  15   1       61.74       48.36      6.19 o
  -2  15   1      110.05      128.28     15.99 o
  -1  15   1      177.70      199.90     17.61 o
   0  15   1      117.82      149.21     14.19 o
   1  15   1      176.58      209.64     11.64 o
   2  15   1      112.36      122.64     11.13 o
   3  15   1       60.91       52.74      6.87 o
   4  15   1       15.86       13.24      2.93 o
  -4  16   1        7.94       11.25      3.20 o
  -3  16   1      146.57      140.84     25.72 o
  -2  16   1       29.28       27.57      5.99 o
  -1  16   1      215.24      243.78     25.34 o
   0  16   1       20.02       20.64      3.16 o
   1  16   1      212.87      220.02     13.62 o
   2  16   1       29.09       24.54      5.25 o
   3  16   1      149.26      160.09     15.16 o
   4  16   1        8.42       10.39      3.19 o
  -3  17   1        4.27       15.37      2.97 o
  -2  17   1       12.83       14.61      2.86 o
  -1  17   1       58.53       63.39     11.02 o
   0  17   1       98.77       92.21      8.86 o
   1  17   1       56.46       58.18      7.76 o
   2  17   1       13.55       17.02      3.25 o
   3  17   1        4.39       12.61      2.62 o
  -3  18   1       98.93      132.98     17.00 o
  -2  18   1       86.90       90.56     10.28 o
  -1  18   1       21.20       14.22      3.33 o
   0  18   1        3.79        4.66      2.62 o
   1  18   1       21.61       15.26      2.22 o
   2  18   1       86.53       97.67     13.05 o
   3  18   1      100.19      122.90     16.50 o
  -2  19   1       19.37       24.60      3.81 o
  -1  19   1       12.31       22.15      4.32 o
   0  19   1        3.22        4.24      1.91 o
   1  19   1       11.78       15.76      4.62 o
   2  19   1       19.31       19.76      5.68 o
   1   0   2     1337.49     1132.14      8.63 o
   2   0   2      369.32      323.96      5.44 o
   3   0   2     1558.95     1621.51     16.74 o
   4   0   2        6.71        8.22      1.39 o
   5   0   2      202.55      218.36      9.36 o
   6   0   2      276.01      256.47     14.26 o
   7   0   2       53.08       45.40      6.26 o
  -7   1   2       67.48       69.14      9.43 o
  -6   1   2       13.59       14.61      1.67 o
  -5   1   2       89.00       80.69      7.46 o
  -4   1   2      155.83      171.16     10.02 o
  -3   1   2      896.27      903.49     20.36 o
  -2   1   2     1274.06     1195.43     10.17 o
  -1   1   2      830.55      738.26     10.50 o
   1   1   2      838.37      748.04      6.49 o
   2   1   2     1282.29     1244.92     11.37 o
   3   1   2      876.10      894.66     22.51 o
   4   1   2      159.31      164.27     11.58 o
   5   1   2       87.97       83.11      7.24 o
   6   1   2       13.29        7.05      1.62 o
   7   1   2       68.05       62.71      8.50 o
  -7   2   2        9.19       10.03      2.96 o
  -6   2   2      123.73      119.27     10.60 o
  -5   2   2      504.19      556.91     15.68 o
  -4   2   2      451.06      444.01     10.77 o
  -3   2   2      580.54      592.25      9.94 o
  -2   2   2       86.68       92.52     10.63 o
  -1   2   2     4908.51     4888.09     27.84 o
   1   2   2     4892.23     4847.48     34.09 o
   2   2   2       89.22       91.20     11.36 o
   3   2   2      572.26      587.03     28.60 o
   4   2   2      449.49      454.74     10.16 o
   5   2   2      509.93      524.02     24.46 o
   6   2   2      121.41      117.29      8.73 o
   7   2   2        8.71        9.31      1.88 o
  -7   3   2       31.92       25.42      4.53 o
  -6   3   2        5.91        6.69      1.99 o
  -5   3   2       77.15       71.51      6.69 o
  -4   3   2      569.18      573.22     15.19 o
  -3   3   2      577.29      555.90     12.79 o
  -2   3   2     1983.43     1860.02     13.96 o
  -1   3   2      194.89      191.20      3.05 o
   0   3   2     4521.53     4151.27     49.21 o
   1   3   2      192.35      189.84      2.72 o
   2   3   2     2016.72     1888.11     16.38 o
   3   3   2      580.60      577.82      9.71 o
   4   3   2      577.27      578.32      8.90 o
   5   3   2       77.42       73.49      7.26 o
   6   3   2        5.61        9.45      2.04 o
   7   3   2       32.79       32.08      5.61 o
  -7   4   2        4.27        6.86      1.55 o
  -6   4   2       12.87       10.17      2.26 o
  -5   4   2      242.47      286.96     12.65 o
  -4   4   2      246.60      230.80     17.22 o
  -3   4   2      204.72      181.35     12.38 o
  -2   4   2     1460.61     1438.13     15.90 o
  -1   4   2     4163.93     3837.26     23.75 o
   0   4   2        2.56       -2.80      1.87 o
   1   4   2     4154.25     3818.67     71.84 o
   2   4   2     1449.04     1447.72     38.50 o
   3   4   2      205.22      168.08     19.77 o
   4   4   2      247.93      260.43     14.59 o
   5   4   2      235.18      259.13     18.82 o
   6   4   2       12.79       16.03      2.53 o
   7   4   2        4.62        4.57      1.91 o
  -7   5   2        6.48        5.32      1.85 o
  -6   5   2       52.61       60.12      6.37 o
  -5   5   2      279.98      303.70     27.09 o
  -4   5   2      452.86      469.12      9.91 o
  -3   5   2     1012.91     1094.07     19.87 o
  -2   5   2     1208.33     1140.64     11.16 o
  -1   5   2      163.73      159.49      3.31 o
   0   5   2       33.03       53.76      4.61 o
   1   5   2      166.63      160.00      4.16 o
   2   5   2     1214.52     1169.62     19.16 o
   3   5   2     1009.95     1100.93     17.88 o
   4   5   2      457.80      496.39     31.23 o
   5   5   2      276.06      284.97     15.74 o
   6   5   2       52.13       62.51      6.81 o
   7   5   2        6.70        6.24      1.72 o
  -6   6   2       65.63       49.90      8.53 o
  -5   6   2      129.46      116.40      8.11 o
  -3   6   2       63.23       64.17      4.81 o
  -2   6   2        0.52        0.75      1.75 o
  -1   6   2      626.88      615.01      7.66 o
   0   6   2      256.57      254.80      3.62 o
   1   6   2      635.57      632.10      6.92 o
   2   6   2        0.35        3.83      1.61 o
   3   6   2       61.85       67.34      5.45 o
   5   6   2      126.46      114.73     14.66 o
   6   6   2       67.19       56.08      5.60 o
  -6   7   2       57.12       33.61      5.14 o
  -5   7   2       39.79       39.27      9.02 o
  -4   7   2     1007.16     1084.40     19.96 o
  -3   7   2       33.71       35.66      2.31 o
  -2   7   2      827.22      828.01     17.62 o
  -1   7   2     1806.85     1857.22     16.13 o
   0   7   2       65.16       75.39      3.73 o
   1   7   2     1821.14     1838.14     14.40 o
   2   7   2      828.29      826.50     16.29 o
   3   7   2       35.96       41.30      4.20 o
   4   7   2     1021.05     1113.87     29.81 o
   5   7   2       41.32       57.28      9.00 o
   6   7   2       58.09       44.65      5.51 o
  -6   8   2       30.71       31.49      4.74 o
  -5   8   2      209.93      203.66     17.19 o
  -4   8   2      378.22      387.60     17.87 o
  -3   8   2       38.08       36.61      3.47 o
  -2   8   2      439.64      477.18      9.39 o
  -1   8   2      138.51      118.86      5.14 o
   0   8   2     1094.72     1024.40     11.59 o
   1   8   2      141.35      120.47      4.18 o
   2   8   2      432.84      462.85      7.72 o
   3   8   2       37.05       34.14      6.16 o
   4   8   2      380.09      385.76     21.28 o
   5   8   2      215.85      232.04      9.47 o
   6   8   2       30.00       20.40      4.77 o
  -6   9   2        7.82        4.60      2.97 o
  -5   9   2       18.40       13.81      1.96 o
  -4   9   2      417.03      417.46     29.89 o
  -3   9   2     1051.60     1138.60     33.80 o
  -2   9   2      175.53      196.96     14.88 o
  -1   9   2       18.71       11.53      1.35 o
   0   9   2      288.91      278.67      5.52 o
   1   9   2       16.49        9.49      1.31 o
   2   9   2      173.13      196.26      9.08 o
   3   9   2     1052.70     1103.67     17.74 o
   4   9   2      420.19      425.37     40.61 o
   5   9   2       18.56       21.95      3.65 o
   6   9   2        8.05       10.70      2.84 o
  -6  10   2      113.28       98.49     15.08 o
  -5  10   2       56.58       47.49      7.05 o
  -4  10   2      212.08      182.93      9.93 o
  -3  10   2       94.36       84.39      5.74 o
  -2  10   2      262.46      266.44     12.78 o
  -1  10   2       40.03       55.17      3.89 o
   0  10   2        0.35        1.98      1.47 o
   1  10   2       41.21       54.95      3.80 o
   2  10   2      257.65      266.28     15.51 o
   3  10   2       91.49       83.94      6.71 o
   4  10   2      214.08      225.11     16.73 o
   5  10   2       56.58       41.78      9.00 o
   6  10   2      111.69       93.35     13.51 o
  -6  11   2       33.54       18.85      4.78 o
  -5  11   2       13.05        8.25      2.20 o
  -4  11   2       82.47       60.70      7.76 o
  -3  11   2      667.84      667.04     18.67 o
  -2  11   2       51.09       44.56      3.39 o
  -1  11   2      390.40      384.45      9.21 o
   0  11   2        3.25        2.59      1.47 o
   1  11   2      390.49      396.47      8.65 o
   2  11   2       50.42       36.93      3.14 o
   3  11   2      671.88      695.62     21.06 o
   4  11   2       82.59       64.41      7.65 o
   5  11   2       12.82        8.96      2.67 o
   6  11   2       33.54       31.57      9.47 o
  -5  12   2       91.79       64.16     14.58 o
  -4  12   2        4.86       11.00      2.81 o
  -3  12   2        2.73        5.01      1.66 o
  -2  12   2       46.03       48.36      5.52 o
  -1  12   2      247.72      223.42     10.39 o
   0  12   2        0.78        3.22      1.44 o
   1  12   2      245.66      212.77     10.81 o
   2  12   2       47.18       46.59      3.57 o
   3  12   2        2.40       15.16      3.36 o
   4  12   2        4.46       11.92      3.68 o
   5  12   2       89.89       74.15     12.95 o
  -5  13   2        1.67        7.63      3.28 o
  -4  13   2       14.83       19.54      5.07 o
  -3  13   2      197.53      169.22     20.85 o
  -2  13   2      408.69      436.68     35.76 o
  -1  13   2      613.60      609.11     13.64 o
   0  13   2       87.01       87.95      6.44 o
   1  13   2      620.10      656.23     25.06 o
   2  13   2      401.56      408.28     23.01 o
   3  13   2      195.90      150.85     10.28 o
   4  13   2       13.41       15.73      3.83 o
   5  13   2        1.86        7.12      2.36 o
  -5  14   2      142.05      151.00     28.70 o
  -4  14   2       48.08       33.89      6.29 o
  -3  14   2       61.77       51.15      8.34 o
  -2  14   2       64.01       81.66     11.15 o
  -1  14   2      552.47      622.61     24.35 o
   0  14   2        0.98        3.02      2.00 o
   1  14   2      553.61      606.82     20.80 o
   2  14   2       63.80       80.27      9.38 o
   3  14   2       60.83       36.47      5.12 o
   4  14   2       47.63       32.18      6.64 o
   5  14   2      142.18      166.50     14.54 o
  -4  15   2       46.92       46.32      6.61 o
  -3  15   2       24.32       16.45      3.33 o
  -2  15   2      173.58      168.83     22.09 o
  -1  15   2        9.63       10.08      3.33 o
   0  15   2       74.85       73.46      7.10 o
   1  15   2       10.11        5.10      1.96 o
   2  15   2      168.54      185.86     14.48 o
   3  15   2       24.53       26.04      5.15 o
   4  15   2       48.71       59.70      5.06 o
  -4  16   2       43.15       40.95     11.99 o
  -3  16   2       15.76       20.76      3.70 o
  -2  16   2       59.33       58.60      7.48 o
  -1  16   2       40.91       59.32     12.58 o
   0  16   2        9.97        4.62      2.45 o
   1  16   2       41.22       50.11      7.48 o
   2  16   2       59.18       51.29      5.44 o
   3  16   2       15.34       22.01      3.91 o
   4  16   2       43.97       45.91      6.84 o
  -3  17   2       65.05       58.21      8.42 o
  -2  17   2      265.64      313.48     24.30 o
  -1  17   2       80.26       97.42     10.32 o
   0  17   2        0.65        2.57      3.40 o
   1  17   2       78.98       91.80      7.75 o
   2  17   2      263.29      292.05     24.82 o
   3  17   2       65.16       63.25     10.02 o
  -3  18   2       46.06       48.13     11.06 o
  -2  18   2       20.08       23.01      4.55 o
  -1  18   2       61.09       74.67      9.16 o
   0  18   2      109.81      130.77     23.22 o
   1  18   2       60.45       61.92      8.03 o
   2  18   2       20.65       23.01      4.29 o
   3  18   2       45.74       55.41     14.11 o
  -2  19   2       72.62       75.41     14.64 o
  -1  19   2       31.63       26.34      5.55 o
   0  19   2       39.16       42.86      7.28 o
   1  19   2       30.70       24.18      5.56 o
   2  19   2       72.31       67.03     13.70 o
   1   0   3       26.99       18.28      2.88 o
   2   0   3      247.79      216.39      3.10 o
   3   0   3      474.83      490.88     25.74 o
   4   0   3      736.64      730.75     15.79 o
   5   0   3      380.90      402.34     12.00 o
   6   0   3       32.70       27.32      3.34 o
   7   0   3        0.87        3.36      1.30 o
  -7   1   3       26.91       25.33      3.14 o
  -6   1   3        1.38        2.60      1.54 o
  -5   1   3      576.40      654.87     37.27 o
  -4   1   3       42.99       44.62      4.05 o
  -3   1   3       42.29       41.92      4.43 o
  -2   1   3     1141.42     1026.93      9.47 o
  -1   1   3     7457.92     7259.72     77.70 o
   1   1   3     7382.46     7218.56     49.22 o
   2   1   3     1123.78     1073.13     17.73 o
   3   1   3       40.58       33.24     10.32 o
   4   1   3       43.29       44.66      4.63 o
   5   1   3      577.37      668.95     17.72 o
   6   1   3        1.31        2.68      1.96 o
   7   1   3       27.08       23.32      3.25 o
  -7   2   3       62.72       52.26      7.54 o
  -6   2   3       21.87       26.57      3.02 o
  -5   2   3      230.76      239.78     18.85 o
  -4   2   3      422.33      419.59      7.58 o
  -3   2   3     1862.80     2019.07     49.81 o
  -2   2   3     1281.32     1149.58     10.02 o
  -1   2   3      672.95      660.46      6.79 o
   0   2   3       26.98       24.56      4.75 o
   1   2   3      672.73      653.68      9.68 o
   2   2   3     1293.41     1165.52     10.91 o
   3   2   3     1838.03     1992.34     27.20 o
   4   2   3      419.59      404.02     29.08 o
   5   2   3      230.81      223.96      8.71 o
   6   2   3       21.88       27.34      3.38 o
   7   2   3       62.63       59.31      8.02 o
  -7   3   3       15.39       19.29      3.47 o
  -6   3   3      102.63       81.80     14.17 o
  -5   3   3      153.09      175.80      8.76 o
  -4   3   3      149.18      162.18      9.69 o
  -3   3   3      113.83      116.78     15.71 o
  -2   3   3      966.62      962.07      7.41 o
  -1   3   3     1695.76     1506.91     29.83 o
   0   3   3      519.49      530.56      5.35 o
   1   3   3     1667.20     1495.55     14.92 o
   2   3   3      954.39      946.80      9.02 o
   3   3   3      117.48      134.48     10.31 o
   4   3   3      152.00      165.19      7.59 o
   5   3   3      152.26      159.77      7.49 o
   6   3   3       98.43       81.02      7.29 o
   7   3   3       15.41       18.49      4.05 o
  -7   4   3       16.40       20.91      3.29 o
  -6   4   3       85.91       69.86      6.42 o
  -5   4   3       67.39       67.82      7.15 o
  -4   4   3      162.97      168.63      9.42 o
  -3   4   3      384.27      358.94      8.07 o
  -2   4   3     1751.05     1791.08     14.24 o
  -1   4   3     1564.62     1491.00     21.31 o
   0   4   3     2668.69     2606.25     16.17 o
   1   4   3     1541.37     1453.30     19.42 o
   2   4   3     1765.34     1781.89     22.74 o
   3   4   3      387.86      368.32      7.47 o
   4   4   3      158.30      166.46     10.96 o
   5   4   3       66.91       69.88      5.20 o
   6   4   3       86.01       76.85      9.29 o
   7   4   3       16.78       24.02      5.55 o
  -7   5   3       39.04       23.24      5.91 o
  -6   5   3       59.31       64.05     11.13 o
  -5   5   3      111.54       92.64     13.14 o
  -4   5   3      855.60      869.04     13.66 o
  -3   5   3       43.04       50.42      4.87 o
  -2   5   3      826.61      903.10      8.73 o
  -1   5   3     1164.21     1151.46     19.00 o
   0   5   3     4028.31     3752.52     19.72 o
   1   5   3     1169.66     1160.23      8.90 o
   2   5   3      830.95      887.27     10.96 o
   3   5   3       42.65       47.45      4.92 o
   4   5   3      856.00      915.96     18.10 o
   5   5   3      110.71       88.25      9.76 o
   6   5   3       55.80       70.73      7.81 o
   7   5   3       39.12       33.31      5.62 o
  -6   6   3      316.56      304.09     11.62 o
  -5   6   3      373.70      409.44      9.21 o
  -4   6   3       16.91       11.36      2.66 o
  -3   6   3      473.65      507.39      8.36 o
  -2   6   3      203.82      231.04      7.74 o
  -1   6   3     2442.44     2568.23     19.58 o
   0   6   3     1958.59     1776.42     11.12 o
   1   6   3     2416.07     2523.22     35.86 o
   2   6   3      204.37      232.86     17.49 o
   3   6   3      466.37      489.11      9.29 o
   4   6   3       16.47       11.94      1.80 o
   5   6   3      376.57      426.35     29.40 o
   6   6   3      317.33      333.43     16.66 o
  -6   7   3       69.57       71.43      6.89 o
  -5   7   3       90.83       69.01      5.18 o
  -4   7   3      797.81      805.47     13.24 o
  -3   7   3       23.75       24.47      4.56 o
  -2   7   3     1477.93     1541.38     18.55 o
  -1   7   3     1684.15     1755.44     14.68 o
   0   7   3      574.59      593.31      6.03 o
   1   7   3     1665.91     1725.37     18.23 o
   2   7   3     1476.70     1481.29     17.61 o
   3   7   3       22.91       16.61      1.91 o
   4   7   3      790.76      797.16     16.23 o
   5   7   3       91.14       95.42     13.18 o
   6   7   3       68.34       56.98      9.18 o
  -6   8   3       46.12       47.72      6.74 o
  -5   8   3       68.35       52.15      4.48 o
  -4   8   3      448.75      463.01     14.96 o
  -3   8   3       19.77       12.37      1.40 o
  -2   8   3      208.39      197.14     10.28 o
  -1   8   3      837.60      803.17     11.67 o
   0   8   3       65.17       77.40      5.01 o
   1   8   3      829.58      815.81      9.99 o
   2   8   3      215.34      198.30     14.41 o
   3   8   3       21.94       12.86      1.22 o
   4   8   3      453.17      497.30     22.65 o
   5   8   3       69.75       71.08      9.80 o
   6   8   3       47.55       38.71      9.97 o
  -6   9   3       56.96       58.55     12.45 o
  -5   9   3       72.36       48.37      4.80 o
  -4   9   3      198.52      219.97     10.45 o
  -3   9   3      309.45      296.91     19.64 o
  -2   9   3      241.22      244.31      8.04 o
  -1   9   3       89.88      106.40      7.43 o
   0   9   3        4.76        5.11      1.28 o
   1   9   3       83.93       88.08      5.72 o
   2   9   3      244.12      259.70      9.33 o
   3   9   3      311.27      265.55     17.08 o
   4   9   3      193.87      215.18     17.53 o
   5   9   3       74.57       61.03     11.63 o
   6   9   3       57.01       53.64     10.41 o
  -6  10   3       11.87        6.80      2.36 o
  -5  10   3       11.29        9.22      2.58 o
  -4  10   3      171.55      153.48     10.81 o
  -3  10   3       18.33       18.61      1.79 o
  -2  10   3      430.66      433.39     10.97 o
  -1  10   3      376.14      398.58      7.91 o
   0  10   3      525.67      552.80      9.78 o
   1  10   3      380.56      414.82      8.89 o
   2  10   3      429.92      424.93      8.15 o
   3  10   3       18.50       12.91      2.81 o
   4  10   3      173.98      195.74     13.63 o
   5  10   3       10.67       15.79      3.28 o
   6  10   3       11.92       11.24      3.83 o
  -6  11   3       13.88       12.41      3.32 o
  -5  11   3      100.37      102.67     12.95 o
  -4  11   3       50.29       45.63      7.30 o
  -3  11   3      124.04      107.65     14.52 o
  -2  11   3      103.28      117.03     11.47 o
  -1  11   3      274.08      259.22      8.39 o
   0  11   3       92.71       79.74      4.82 o
   1  11   3      262.58      237.12      7.33 o
   2  11   3      103.76      132.41      7.11 o
   3  11   3      122.56      122.96     10.77 o
   4  11   3       49.12       46.38      8.22 o
   5  11   3      100.50       91.19     13.96 o
   6  11   3       14.38       13.99      5.12 o
  -5  12   3       14.06       16.63      3.28 o
  -4  12   3      134.30      149.77     13.64 o
  -3  12   3       95.29       80.18      8.21 o
  -2  12   3      301.38      278.76     21.91 o
  -1  12   3      860.77      841.71     38.43 o
   0  12   3      153.31      134.04      7.69 o
   1  12   3      858.69      855.96     15.43 o
   2  12   3      296.23      307.68     17.49 o
   3  12   3       97.24       96.39     12.32 o
   4  12   3      132.31      135.04     17.61 o
   5  12   3       14.94       15.56      3.26 o
  -5  13   3       41.65       32.05      6.28 o
  -4  13   3       12.25       20.08      5.62 o
  -3  13   3      213.98      207.90     18.67 o
  -2  13   3      287.21      321.82     28.18 o
  -1  13   3       25.93       16.16      1.89 o
   0  13   3     1733.35     1350.92     24.63 o
   1  13   3       27.51       26.92      3.00 o
   2  13   3      283.54      278.68     11.27 o
   3  13   3      211.01      215.63     19.98 o
   4  13   3       12.38       14.25      3.68 o
   5  13   3       43.42       41.69      7.49 o
  -5  14   3        1.91        4.96      2.61 o
  -4  14   3       36.99       41.29      7.70 o
  -3  14   3      142.15      163.15     20.30 o
  -2  14   3      331.83      376.44     20.40 o
  -1  14   3      637.19      669.44     26.14 o
   0  14   3        8.95       17.85      3.44 o
   1  14   3      634.06      719.58     32.58 o
   2  14   3      331.83      347.26     30.56 o
   3  14   3      147.79      163.67     13.58 o
   4  14   3       36.87       38.17      4.93 o
   5  14   3        2.09        2.97      1.71 o
  -4  15   3       48.32       60.96     11.10 o
  -3  15   3      193.11      197.00     17.77 o
  -2  15   3        1.66        5.38      2.70 o
  -1  15   3       77.69       85.98      9.15 o
   0  15   3      936.65     1077.06     15.67 o
   1  15   3       75.91       64.30      7.13 o
   2  15   3        1.42        0.87      1.52 o
   3  15   3      193.89      205.23     14.03 o
   4  15   3       49.39       62.00      9.28 o
  -4  16   3        9.70       11.87      3.67 o
  -3  16   3       90.08       95.61     14.19 o
  -2  16   3       60.23       65.93      6.80 o
  -1  16   3       59.60       67.69      7.29 o
   0  16   3       13.42       18.37      2.49 o
   1  16   3       61.21       58.76      9.19 o
   2  16   3       61.29       66.76      8.58 o
   3  16   3       91.69      117.58      9.42 o
   4  16   3       10.28       15.19      3.03 o
  -3  17   3       22.46       14.05      4.93 o
  -2  17   3       23.84       30.23      4.31 o
  -1  17   3       13.12       11.28      2.62 o
   0  17   3       22.85       18.34      3.77 o
   1  17   3       12.23       11.52      2.35 o
   2  17   3       23.43       22.01      3.91 o
   3  17   3       23.48       19.92      3.29 o
  -3  18   3      115.48      119.06     15.06 o
  -2  18   3       42.68       33.18      5.39 o
  -1  18   3        7.49        2.62      2.74 o
   0  18   3        2.30        6.41      2.26 o
   1  18   3        8.25        6.75      1.18 o
   2  18   3       42.77       37.98      9.21 o
   3  18   3      116.26      113.13     12.55 o
  -2  19   3       96.62       91.58     13.63 o
  -1  19   3        8.03        7.78      2.71 o
   0  19   3       15.14       11.37      2.49 o
   1  19   3        9.00        4.38      1.54 o
   2  19   3       96.07       64.79     16.15 o
   1   0   4       15.81        4.91      1.51 o
   2   0   4      342.20      383.84      4.15 o
   3   0   4      420.09      429.40     23.74 o
   4   0   4     2086.31     2262.68     33.53 o
   5   0   4      115.98      116.76      6.99 o
   6   0   4      210.22      265.63     11.75 o
   7   0   4        0.83        3.03      1.46 o
  -7   1   4       56.58       61.25      8.23 o
  -6   1   4       22.39       15.51      2.59 o
  -5   1   4       61.02       64.14      5.74 o
  -4   1   4       83.29       84.04      6.53 o
  -3   1   4     1013.06     1035.58     15.42 o
  -2   1   4     1186.17     1202.41     12.41 o
  -1   1   4    11570.02    10228.66    111.50 o
   0   1   4     6200.33     5792.15     57.05 o
   1   1   4    11496.33    10917.57    106.13 o
   2   1   4     1184.88     1234.22      8.77 o
   3   1   4     1026.39     1043.60     15.14 o
   4   1   4       79.78       89.11      7.75 o
   5   1   4       61.06       65.56      6.39 o
   6   1   4       22.44       21.88      3.57 o
   7   1   4       56.51       60.23     11.80 o
  -6   2   4      157.99      166.54     12.52 o
  -5   2   4      168.46      160.75     13.86 o
  -4   2   4     1053.91     1078.16     23.63 o
  -3   2   4       75.52       79.51      7.65 o
  -2   2   4      930.83      947.09      6.76 o
  -1   2   4     1768.10     1677.17     15.72 o
   0   2   4      580.18      484.49     10.52 o
   1   2   4     1746.02     1699.61     34.77 o
   2   2   4      918.98      950.81     10.35 o
   3   2   4       74.40       87.14      5.83 o
   4   2   4     1062.54     1095.59     23.30 o
   5   2   4      173.77      169.84     10.65 o
   6   2   4      155.75      188.23     12.29 o
   7   2   4        7.08       10.55      2.93 o
  -7   3   4       58.65       58.21     12.58 o
  -6   3   4       10.82        8.91      1.53 o
  -5   3   4      306.48      275.17     29.14 o
  -4   3   4      138.85      125.13      5.12 o
  -3   3   4     1918.68     2007.13     22.98 o
  -2   3   4      289.10      266.30      3.83 o
  -1   3   4     4646.01     4401.18     36.88 o
   0   3   4    13420.91    13572.17     98.16 o
   1   3   4     4657.05     4412.16    101.72 o
   2   3   4      300.22      271.53      5.41 o
   3   3   4     1922.19     2052.39     28.11 o
   4   3   4      144.68      147.33      9.27 o
   5   3   4      308.37      284.94      7.56 o
   6   3   4       11.04        6.53      2.19 o
   7   3   4       59.16       65.86     12.79 o
  -7   4   4        5.68        8.61      3.15 o
  -6   4   4       14.56       11.03      2.05 o
  -5   4   4      287.76      261.59     18.22 o
  -4   4   4      297.20      285.13     15.92 o
  -3   4   4      161.89      165.86      9.87 o
  -2   4   4      262.22      243.69      4.24 o
  -1   4   4      819.87      751.43      8.40 o
   0   4   4        5.16       12.83      1.44 o
   1   4   4      800.29      725.90      6.24 o
   2   4   4      273.16      257.22      7.84 o
   3   4   4      158.91      180.25     10.89 o
   4   4   4      301.39      292.09      9.32 o
   5   4   4      295.09      291.54      7.11 o
   6   4   4       14.32       13.67      2.14 o
   7   4   4        5.48        4.25      2.77 o
  -6   5   4        3.86        2.52      0.76 o
  -5   5   4      413.84      383.26     42.39 o
  -4   5   4      404.89      387.91     20.37 o
  -3   5   4      303.51      279.73      6.26 o
  -2   5   4      650.92      674.83      7.23 o
  -1   5   4      788.40      834.87      9.91 o
   0   5   4      247.04      143.87      4.37 o
   1   5   4      797.74      842.16      7.95 o
   2   5   4      633.02      647.16      8.76 o
   3   5   4      300.73      277.26     14.84 o
   4   5   4      414.15      395.87     15.71 o
   5   5   4      419.05      410.40     10.39 o
   6   5   4        4.23        2.46      1.12 o
  -6   6   4      123.69      128.63     12.56 o
  -5   6   4      153.09      143.08     10.71 o
  -4   6   4       13.89       11.34      2.03 o
  -3   6   4      156.25      146.66      7.18 o
  -2   6   4     1149.75     1148.10     16.34 o
  -1   6   4     1282.11     1265.67     11.74 o
   0   6   4     5026.96     5089.80     40.94 o
   1   6   4     1275.88     1254.03     10.05 o
   2   6   4     1146.69     1166.63     18.18 o
   3   6   4      159.46      154.79      9.22 o
   4   6   4       15.09       16.05      1.85 o
   5   6   4      151.41      153.88     12.53 o
   6   6   4      122.68      136.96     12.71 o
  -6   7   4       29.77       28.43      3.74 o
  -5   7   4      281.86      322.15     17.28 o
  -4   7   4      438.94      425.96     17.94 o
  -3   7   4      224.76      237.34     14.73 o
  -2   7   4      280.95      296.07      9.11 o
  -1   7   4     1257.83     1249.03     12.68 o
   0   7   4       20.35       12.17      1.39 o
   1   7   4     1252.34     1238.43     11.08 o
   2   7   4      288.75      292.07      5.11 o
   3   7   4      232.20      239.96     14.24 o
   4   7   4      445.16      463.82     21.88 o
   5   7   4      283.82      357.77     24.35 o
   6   7   4       29.87       29.66      3.88 o
  -6   8   4      108.31      106.48     14.87 o
  -5   8   4      196.72      170.46     11.15 o
  -4   8   4       16.02       19.68      1.62 o
  -3   8   4       12.80       11.47      1.25 o
  -2   8   4      464.83      463.98     10.64 o
  -1   8   4       14.21        6.47      1.54 o
   0   8   4       91.84      102.36      4.60 o
   1   8   4       16.01        8.38      0.88 o
   2   8   4      467.63      479.75      7.56 o
   3   8   4       11.61       11.94      1.65 o
   4   8   4       16.67       24.96      2.58 o
   5   8   4      192.07      179.02     20.83 o
   6   8   4      107.09      113.64     11.39 o
  -6   9   4       55.04       69.02      9.64 o
  -5   9   4       43.42       47.29      4.55 o
  -4   9   4      178.13      185.47     12.87 o
  -3   9   4      293.38      264.26     13.48 o
  -2   9   4      130.23      151.05      9.37 o
  -1   9   4      354.44      346.00      7.24 o
   0   9   4      211.06      202.37      4.95 o
   1   9   4      347.17      336.71      6.84 o
   2   9   4      134.50      145.04      4.98 o
   3   9   4      292.86      268.27     20.49 o
   4   9   4      182.05      201.45     13.77 o
   5   9   4       44.37       52.32      8.97 o
   6   9   4       53.89       41.69      8.83 o
  -6  10   4       26.16       20.40      4.73 o
  -5  10   4       14.71       10.43      5.94 o
  -4  10   4       27.17       23.42      3.00 o
  -3  10   4      191.34      180.97     18.27 o
  -2  10   4      195.40      193.24      9.99 o
  -1  10   4      508.30      500.80      9.14 o
   0  10   4      344.00      333.32      7.57 o
   1  10   4      511.06      506.24      9.88 o
   2  10   4      193.38      184.20      7.11 o
   3  10   4      190.02      159.02     11.82 o
   4  10   4       26.09       23.02      4.80 o
   5  10   4       14.54        8.84      3.04 o
   6  10   4       24.57       15.34      5.19 o
  -5  11   4       20.64       27.18      5.07 o
  -4  11   4       28.49       20.77      2.25 o
  -3  11   4      358.35      353.46     27.45 o
  -2  11   4       44.00       44.42      3.65 o
  -1  11   4      175.88      158.92     10.44 o
   0  11   4      116.47      123.51      6.73 o
   1  11   4      180.64      151.35      6.71 o
   2  11   4       44.19       46.56      3.83 o
   3  11   4      358.36      378.20     19.72 o
   4  11   4       27.91       21.85      3.16 o
   5  11   4       20.71       31.10      6.12 o
  -5  12   4       61.61       47.46     10.03 o
  -4  12   4       10.04       16.50      3.96 o
  -3  12   4      342.04      344.32     34.39 o
  -2  12   4      153.15      137.76     12.34 o
  -1  12   4      538.91      526.21     15.70 o
   0  12   4       74.13       64.04      4.67 o
   1  12   4      542.81      551.15     14.91 o
   2  12   4      150.74      150.22     11.74 o
   3  12   4      341.01      355.49     21.63 o
   4  12   4       10.30       10.79      2.03 o
   5  12   4       61.56       51.13      9.73 o
  -5  13   4       24.69       13.38      4.78 o
  -4  13   4       99.03       71.14     10.66 o
  -3  13   4       89.63      111.99     16.74 o
  -2  13   4      300.62      330.17     25.60 o
  -1  13   4       51.02       47.95      3.76 o
   0  13   4      444.21      503.06     16.06 o
   1  13   4       53.05       58.09      5.61 o
   2  13   4      296.70      331.86     10.26 o
   3  13   4       90.85      109.96      8.07 o
   4  13   4      100.79       92.82     10.09 o
   5  13   4       24.14       19.27      3.65 o
  -5  14   4       83.58       67.82     14.31 o
  -4  14   4        2.45        2.09      2.44 o
  -3  14   4       20.70       28.85      3.42 o
  -2  14   4       71.53       75.86     11.50 o
  -1  14   4      277.70      319.16     26.59 o
   0  14   4      684.72      730.09     18.64 o
   1  14   4      277.88      290.41     16.17 o
   2  14   4       71.21       73.43      6.24 o
   3  14   4       21.17       17.24      2.74 o
   4  14   4        2.73        6.61      2.45 o
   5  14   4       82.98       89.49      9.90 o
  -4  15   4       27.57       30.57      7.07 o
  -3  15   4       68.19       66.41     13.18 o
  -2  15   4      414.83      461.99     34.02 o
  -1  15   4      124.67      117.34     18.86 o
   0  15   4        7.12        5.63      2.16 o
   1  15   4      127.00      127.56      8.79 o
   2  15   4      410.67      469.93     27.07 o
   3  15   4       67.57       64.32      6.61 o
   4  15   4       26.86       35.60      5.67 o
  -4  16   4       11.10        8.47      3.81 o
  -3  16   4       42.89       38.71      6.74 o
  -2  16   4      125.41      122.11     13.57 o
  -1  16   4      106.60       99.64      9.41 o
   0  16   4       16.34       16.64      3.04 o
   1  16   4      108.76       93.44      9.00 o
   2  16   4      122.11      134.02     13.15 o
   3  16   4       42.49       39.94      5.19 o
   4  16   4       11.77        6.16      1.81 o
  -3  17   4        7.32        6.76      3.20 o
  -2  17   4       89.04      105.80     13.50 o
  -1  17   4       50.56       48.49      8.19 o
   0  17   4       64.22       55.90      8.06 o
   1  17   4       49.41       55.15      7.95 o
   2  17   4       86.96      103.64     18.69 o
   3  17   4        7.08        9.51      1.93 o
  -2  18   4       48.42       45.04      4.64 o
  -1  18   4       29.01       13.89      3.64 o
   0  18   4        3.46        6.94      2.31 o
   1  18   4       29.50       14.86      2.10 o
   2  18   4       46.75       31.37      8.92 o
  -1  19   4       63.31       45.07      9.77 o
   0  19   4        8.42       21.48      3.68 o
   1  19   4       64.18       56.66      7.10 o
   1   0   5      463.76      482.99      8.45 o
   2   0   5      249.55      192.35      6.06 o
   3   0   5      640.48      656.72     10.26 o
   4   0   5       38.47       44.10      5.11 o
   5   0   5        2.81        3.64      1.46 o
   6   0   5      119.77      151.22      6.44 o
   7   0   5        7.83        7.16      1.84 o
  -7   1   5        6.92        9.44      2.32 o
  -6   1   5       74.77       78.13      8.28 o
  -5   1   5       55.02       57.36      5.07 o
  -4   1   5      216.88      207.04     14.26 o
  -3   1   5      191.14      154.11      6.08 o
  -2   1   5      538.35      563.05     23.06 o
  -1   1   5     8452.50     8003.88    141.59 o
   0   1   5     2037.01     1983.22     22.59 o
   1   1   5     8458.12     8236.00     81.26 o
   2   1   5      529.90      563.47     11.15 o
   3   1   5      190.40      165.58     12.97 o
   4   1   5      220.01      234.04      9.18 o
   5   1   5       57.88       61.71      5.58 o
   6   1   5       77.10       85.07     13.50 o
   7   1   5        6.66        7.86      2.13 o
  -7   2   5        8.04        8.79      3.23 o
  -6   2   5      111.29      120.22      9.71 o
  -5   2   5      214.73      215.82     23.04 o
  -4   2   5     1097.40     1045.93     18.51 o
  -3   2   5       49.11       69.08      5.10 o
  -2   2   5     1578.83     1513.60     12.44 o
  -1   2   5      645.35      601.74      4.80 o
   0   2   5    14052.75    13864.86    137.81 o
   1   2   5      632.48      590.24      9.31 o
   2   2   5     1562.71     1496.64     15.31 o
   3   2   5       50.51       67.75      3.71 o
   4   2   5     1106.03     1034.42     17.00 o
   5   2   5      221.20      217.94     12.05 o
   6   2   5      110.42      118.97      6.31 o
   7   2   5        8.64        8.34      3.83 o
  -7   3   5       10.95       17.05      3.28 o
  -6   3   5      104.50      104.56     12.36 o
  -5   3   5       91.89       89.89     10.12 o
  -4   3   5       59.66       46.22      4.76 o
  -3   3   5      675.01      597.24     20.69 o
  -2   3   5      170.46      152.97     10.81 o
  -1   3   5     2597.92     2568.72     16.02 o
   0   3   5     3612.14     3590.94     26.19 o
   1   3   5     2569.19     2544.99     28.41 o
   2   3   5      170.13      148.51      5.44 o
   3   3   5      671.23      622.07     14.05 o
   4   3   5       62.93       51.25      4.47 o
   5   3   5       94.14      105.15      9.53 o
   6   3   5      106.30      114.27      9.81 o
   7   3   5       10.45       19.43      3.89 o
  -6   4   5       90.45       74.74      9.76 o
  -5   4   5       13.71        9.49      1.10 o
  -4   4   5      792.19      818.50     12.87 o
  -3   4   5      703.92      726.85     10.09 o
  -2   4   5      697.24      719.76      7.30 o
  -1   4   5      191.46      165.23      2.87 o
   0   4   5     5629.57     5941.47     94.52 o
   1   4   5      185.87      157.53      4.05 o
   2   4   5      700.55      709.18      8.58 o
   3   4   5      711.23      749.72     22.93 o
   4   4   5      792.22      828.52     17.17 o
   5   4   5       13.74       11.10      1.86 o
   6   4   5       88.50       72.62      9.13 o
  -6   5   5       16.78       21.11      2.94 o
  -5   5   5       87.21       92.17      5.28 o
  -4   5   5       97.59       88.53      5.56 o
  -3   5   5      808.94      857.28     11.51 o
  -2   5   5      130.98      139.50     11.14 o
  -1   5   5     3416.67     3659.42     26.66 o
   0   5   5      216.62      253.64      4.36 o
   1   5   5     3387.60     3586.16     29.33 o
   2   5   5      133.04      141.82      5.22 o
   3   5   5      794.25      848.14     19.11 o
   4   5   5       94.54       84.82      9.89 o
   5   5   5       87.03       96.63      7.62 o
   6   5   5       15.24       23.35      3.60 o
  -6   6   5       45.12       32.17      5.35 o
  -5   6   5        3.29        8.96      1.04 o
  -4   6   5      609.08      652.48     22.62 o
  -3   6   5     1239.84     1203.89     65.46 o
  -2   6   5      275.63      300.53      7.51 o
  -1   6   5     1420.11     1607.85     15.74 o
   0   6   5     4562.34     4632.11     33.61 o
   1   6   5     1401.88     1585.64     13.74 o
   2   6   5      280.20      306.96     14.22 o
   3   6   5     1245.23     1244.45     23.45 o
   4   6   5      608.41      639.86     13.08 o
   5   6   5        3.57       10.61      2.26 o
   6   6   5       43.20       33.40      3.93 o
  -6   7   5       73.82       56.86      8.43 o
  -5   7   5      244.32      259.37     10.49 o
  -4   7   5      358.59      335.83     12.75 o
  -3   7   5     1274.15     1323.71     18.99 o
  -2   7   5      138.69      131.29      7.69 o
  -1   7   5     1064.09     1014.08     13.07 o
   0   7   5     1426.05     1615.55     13.81 o
   1   7   5     1058.36     1001.31     11.03 o
   2   7   5      135.24      120.61      4.70 o
   3   7   5     1272.40     1336.08     28.18 o
   4   7   5      356.93      323.92      8.62 o
   5   7   5      243.58      255.58     20.38 o
   6   7   5       73.09       54.14      7.87 o
  -6   8   5       60.72       70.30     14.90 o
  -5   8   5      157.33      143.46     10.91 o
  -4   8   5       41.05       39.89      2.81 o
  -3   8   5      277.97      295.92     12.04 o
  -2   8   5       18.75       11.53      1.20 o
  -1   8   5      470.66      443.86      7.18 o
   0   8   5      669.78      663.59     15.77 o
   1   8   5      456.91      433.31     10.06 o
   2   8   5       19.11       12.64      1.02 o
   3   8   5      272.38      273.89     12.06 o
   4   8   5       38.60       39.19      7.47 o
   5   8   5      160.16      152.80     12.08 o
   6   8   5       60.41       62.23      7.64 o
  -6   9   5       10.59       14.18      4.70 o
  -5   9   5      189.50      205.25     25.69 o
  -4   9   5      173.85      188.02      9.75 o
  -3   9   5      111.88       98.63      7.49 o
  -2   9   5      326.97      345.91     15.91 o
  -1   9   5      946.07     1003.44     13.01 o
   0   9   5       26.72       23.30      1.96 o
   1   9   5      931.37     1009.76     20.36 o
   2   9   5      315.23      302.30     11.45 o
   3   9   5      109.85       98.63     12.45 o
   5   9   5      188.92      205.07     14.31 o
   6   9   5       11.23        8.25      3.52 o
  -6  10   5       12.54       13.08      3.25 o
  -5  10   5       89.35       84.79     15.54 o
  -4  10   5       52.71       46.25      4.78 o
  -3  10   5      193.88      182.29     18.68 o
  -2  10   5      451.18      499.85     10.48 o
  -1  10   5      242.51      244.35      7.26 o
   0  10   5        9.87       11.99      2.24 o
   1  10   5      237.86      226.63      6.39 o
   2  10   5      452.45      488.78      9.69 o
   3  10   5      196.16      203.55     11.73 o
   4  10   5       51.97       59.80      8.03 o
   5  10   5       88.93       89.74     16.15 o
   6  10   5       12.72       10.58      3.29 o
  -5  11   5      130.78      127.85     18.69 o
  -4  11   5      199.82      163.75     25.48 o
  -3  11   5       78.16       74.75      6.93 o
  -2  11   5      619.09      651.86     13.16 o
  -1  11   5       35.57       28.14      2.93 o
   0  11   5      335.48      343.78      9.83 o
   1  11   5       38.22       33.41      2.35 o
   2  11   5      620.73      679.73     18.10 o
   3  11   5       79.81       94.33      8.84 o
   4  11   5      199.22      177.47     17.83 o
   5  11   5      128.50      115.00     11.02 o
  -5  12   5       19.07       10.58      2.68 o
  -4  12   5       23.10       19.56      4.26 o
  -3  12   5      194.27      128.92     17.97 o
  -2  12   5      682.83      701.59     29.65 o
  -1  12   5       57.31       57.52      4.56 o
   0  12   5      482.02      450.33     13.19 o
   1  12   5       60.65       53.70      4.46 o
   2  12   5      692.40      727.14     17.75 o
   3  12   5      198.87      183.13     17.06 o
   4  12   5       21.92       13.76      3.65 o
   5  12   5       18.13        8.10      1.86 o
  -5  13   5       74.96       71.98     12.39 o
  -4  13   5       40.39       26.76      6.19 o
  -3  13   5       79.50       79.98     11.22 o
  -2  13   5       19.70       18.10      4.17 o
  -1  13   5      454.03      451.80     48.56 o
   0  13   5      266.05      239.34     27.96 o
   1  13   5      453.45      435.17     27.46 o
   2  13   5       18.19       13.60      2.01 o
   3  13   5       83.80       91.14     11.42 o
   4  13   5       40.85       32.99      4.62 o
   5  13   5       75.68       64.99     12.24 o
  -4  14   5        5.06        5.36      1.96 o
  -3  14   5       15.56       24.72      5.55 o
  -2  14   5       43.38       34.29      4.99 o
  -1  14   5      141.96      126.99     14.53 o
   0  14   5      216.79      184.05     21.35 o
   1  14   5      139.25      124.79      8.95 o
   2  14   5       44.03       40.11      4.64 o
   3  14   5       14.30       22.12      4.97 o
   4  14   5        5.64        4.58      2.02 o
  -4  15   5       18.74       15.89      5.64 o
  -3  15   5      113.58      106.23     13.82 o
  -2  15   5       31.33       32.11      5.61 o
  -1  15   5      325.87      348.59     22.99 o
   0  15   5       64.81       54.94      7.73 o
   1  15   5      327.94      329.04     13.52 o
   2  15   5       31.12       20.25      4.13 o
   3  15   5      115.13      124.59     10.70 o
   4  15   5       17.50       17.61      3.28 o
  -4  16   5       47.41       35.95      8.68 o
  -3  16   5       26.76       35.94      7.78 o
  -2  16   5      130.50      150.20     23.91 o
  -1  16   5      265.35      320.21     22.33 o
   0  16   5       34.83       34.75      4.87 o
   1  16   5      266.25      277.92     21.62 o
   2  16   5      131.08      145.92     13.63 o
   3  16   5       26.29       29.15      4.06 o
   4  16   5       48.36       41.72      7.19 o
  -3  17   5      154.49      135.73     27.09 o
  -2  17   5       74.12       63.26      9.48 o
  -1  17   5       18.66       18.85      5.19 o
   0  17   5       63.19       84.43     12.44 o
   1  17   5       19.48       17.65      2.78 o
   2  17   5       75.26       60.67      8.98 o
   3  17   5      155.90      162.50     15.16 o
  -2  18   5       42.39       32.79      7.89 o
  -1  18   5       36.21       42.90      7.78 o
   0  18   5       12.06       20.56      5.93 o
   1  18   5       37.26       42.37      5.45 o
   2  18   5       43.98       36.84      7.86 o
  -1  19   5       51.26       50.57      7.55 o
   0  19   5        8.15        5.35      3.28 o
   1  19   5       50.93       42.11     12.79 o
   0   0   6       87.65       62.57      2.52 o
   1   0   6     7592.07     7759.43     77.66 o
   2   0   6      435.46      448.49     10.13 o
   3   0   6      341.46      307.35      5.30 o
   4   0   6      374.12      395.87     21.06 o
   5   0   6       26.82       23.07      3.52 o
   6   0   6      224.83      281.58      6.68 o
   7   0   6       10.69        7.09      1.87 o
  -7   1   6      132.23      135.94     21.99 o
  -6   1   6       21.12       21.93      4.12 o
  -5   1   6       38.36       36.87      3.97 o
  -4   1   6     1340.25     1421.11     35.26 o
  -3   1   6      115.59      114.95      7.83 o
  -2   1   6     1055.65     1066.61     17.05 o
  -1   1   6     1952.86     2056.58     20.90 o
   0   1   6      443.86      363.82      5.41 o
   2   1   6     1060.95     1100.58     19.56 o
   3   1   6      114.91      116.52     15.42 o
   4   1   6     1345.08     1390.87     26.17 o
   5   1   6       39.36       38.94      4.08 o
   6   1   6       22.00       23.55      3.93 o
   7   1   6      133.02      133.27     25.17 o
  -7   2   6        5.67       11.80      2.73 o
  -6   2   6       62.11       62.21      7.03 o
  -5   2   6       92.32       82.55      7.88 o
  -4   2   6      357.63      374.94      7.81 o
  -3   2   6      224.40      237.01      9.65 o
  -2   2   6     1656.56     1629.59     12.14 o
  -1   2   6      362.81      310.93     10.06 o
   0   2   6      458.52      507.99      5.66 o
   1   2   6      374.43      338.85      7.07 o
   2   2   6     1659.62     1638.43     24.59 o
   3   2   6      229.90      239.73     18.23 o
   4   2   6      362.94      375.57      8.16 o
   5   2   6       93.39       89.87      5.94 o
   6   2   6       61.17       57.04      6.49 o
   7   2   6        5.37        8.52      2.48 o
  -6   3   6       30.31       26.87      2.64 o
  -5   3   6      263.72      272.10     16.41 o
  -4   3   6       83.05       72.07      5.64 o
  -3   3   6      748.57      780.94     10.02 o
  -2   3   6     1333.24     1350.60     14.48 o
  -1   3   6     1897.46     1949.73     22.00 o
   0   3   6     1257.87     1187.33     10.43 o
   1   3   6     1875.79     1951.66     23.67 o
   2   3   6     1325.08     1347.07     13.41 o
   3   3   6      753.56      796.02     17.78 o
   4   3   6       86.97       75.96      3.88 o
   5   3   6      268.60      284.50     22.14 o
   6   3   6       30.59       19.55      2.41 o
  -6   4   6       11.51        8.46      1.46 o
  -5   4   6      164.94      150.00      5.54 o
  -4   4   6      925.82      946.35     14.31 o
  -3   4   6      119.59       91.44     11.57 o
  -2   4   6      621.20      725.97     12.80 o
  -1   4   6       95.11      103.54      3.11 o
   0   4   6     1551.23     1713.69     42.39 o
   1   4   6       89.96       99.87      3.65 o
   2   4   6      606.23      714.26     11.07 o
   3   4   6      116.28      110.47      7.26 o
   4   4   6      943.01      960.51     18.75 o
   5   4   6      162.42      155.59      6.76 o
   6   4   6       11.75       11.65      1.70 o
  -6   5   6       27.68       27.09      4.34 o
  -5   5   6      670.55      682.31     28.23 o
  -4   5   6      562.77      542.11     10.60 o
  -3   5   6     1001.11     1008.45     15.43 o
  -2   5   6       92.78       76.85      6.96 o
  -1   5   6     2551.20     2879.46     21.71 o
   0   5   6     1786.58     1933.65     15.59 o
   1   5   6     2523.37     2845.17     26.34 o
   2   5   6       90.47       56.65      4.99 o
   3   5   6      996.27     1010.98     23.85 o
   4   5   6      567.11      543.85     13.28 o
   5   5   6      681.04      714.45     32.76 o
   6   5   6       28.55       22.79      3.27 o
  -6   6   6        4.39        4.17      1.22 o
  -5   6   6      292.91      304.50     26.28 o
  -4   6   6      710.30      717.98      9.67 o
  -3   6   6      441.70      432.33      8.37 o
  -2   6   6     1076.80     1105.10     16.65 o
  -1   6   6       13.18       29.20      2.55 o
   0   6   6      230.06      295.84      5.19 o
   1   6   6       13.50       29.73      2.70 o
   2   6   6     1086.25     1104.59     14.50 o
   3   6   6      436.31      450.02     10.46 o
   4   6   6      718.38      727.55     10.13 o
   5   6   6      286.49      311.84      7.31 o
   6   6   6        4.44        2.66      0.91 o
  -6   7   6      101.91       79.25     16.63 o
  -5   7   6      121.25      116.66      8.44 o
  -4   7   6        8.52        8.30      1.40 o
  -3   7   6      345.89      334.58     15.20 o
  -2   7   6      177.62      179.53      9.87 o
  -1   7   6     1252.20     1175.62     16.91 o
   0   7   6      901.11      938.79     13.77 o
   1   7   6     1249.04     1180.56     12.48 o
   2   7   6      176.38      160.56      4.93 o
   3   7   6      339.73      342.11     13.77 o
   4   7   6        8.09        8.05      2.35 o
   5   7   6      119.96      137.68     12.41 o
   6   7   6       99.16       74.06      7.44 o
  -6   8   6       81.05       80.37     12.82 o
  -5   8   6       39.18       29.62      3.23 o
  -4   8   6      555.53      593.71     25.17 o
  -3   8   6       91.56       81.53      5.68 o
  -2   8   6     3373.50     3458.70     63.89 o
  -1   8   6      613.10      565.19      8.12 o
   0   8   6      526.25      492.67      7.35 o
   1   8   6      617.25      563.61      7.34 o
   2   8   6     3374.72     3247.16     85.81 o
   3   8   6       98.07       79.35      8.70 o
   4   8   6      555.13      614.23     11.26 o
   5   8   6       37.79       39.66      7.18 o
   6   8   6       78.46       75.97      6.87 o
  -6   9   6      181.91      166.98     26.44 o
  -5   9   6       35.51       31.52      5.47 o
  -4   9   6        7.39        5.84      0.88 o
  -3   9   6      391.44      374.23     17.26 o
  -2   9   6       39.05       47.82      4.18 o
  -1   9   6       82.61       85.46      6.18 o
   0   9   6      379.60      365.35      8.35 o
   1   9   6       85.77       89.45      5.43 o
   2   9   6       37.70       48.44      3.10 o
   3   9   6      393.88      349.62     10.18 o
   4   9   6        8.79        4.75      1.26 o
   5   9   6       34.45       40.08      9.57 o
  -6  10   6       33.66       35.23      6.35 o
  -5  10   6        1.15        2.59      2.12 o
  -4  10   6       47.47       33.29      3.15 o
  -3  10   6       73.44       73.58      5.01 o
  -2  10   6     1240.25     1312.12     25.37 o
  -1  10   6       24.79       19.54      1.73 o
   0  10   6       14.01       14.38      2.99 o
   1  10   6       26.82       19.60      1.60 o
   2  10   6     1237.68     1270.87     27.46 o
   3  10   6       75.99       92.49     11.21 o
   4  10   6       47.05       45.78      6.78 o
   5  10   6        1.14        2.90      1.55 o
  -5  11   6       21.08       22.66      4.57 o
  -4  11   6        8.69       13.16      2.70 o
  -3  11   6      153.83      134.90     14.58 o
  -2  11   6      223.05      205.52     16.60 o
  -1  11   6      182.87      172.55     11.11 o
   0  11   6        9.03        6.42      1.74 o
   1  11   6      180.23      168.20     10.36 o
   2  11   6      222.99      221.62     17.29 o
   3  11   6      154.33      159.12     12.53 o
   4  11   6        9.25       12.50      2.36 o
   5  11   6       21.27       23.69      4.65 o
  -5  12   6       30.26       31.27      5.15 o
  -4  12   6       61.92       76.50      8.54 o
  -3  12   6       50.08       46.09      3.64 o
  -2  12   6       12.99       12.35      3.32 o
  -1  12   6       33.66       38.27      3.11 o
   0  12   6     1320.14     1396.59     50.08 o
   1  12   6       36.24       37.36      3.46 o
   2  12   6       13.59       17.69      2.21 o
   3  12   6       49.81       50.29      6.80 o
   4  12   6       60.62       57.05     10.55 o
   5  12   6       29.52       27.95      4.93 o
  -5  13   6       16.34       11.99      3.78 o
  -4  13   6        4.35       -0.67      3.15 o
  -3  13   6       33.84       36.29      4.51 o
  -2  13   6      121.18      149.38     23.20 o
  -1  13   6      287.49      293.84     25.69 o
   0  13   6       61.43       69.35     10.45 o
   1  13   6      294.84      293.61     14.59 o
   2  13   6      123.15      142.30     11.80 o
   3  13   6       34.03       31.39      4.75 o
   4  13   6        4.17        4.02      1.42 o
   5  13   6       16.66       16.80      3.32 o
  -4  14   6       80.68       81.94     14.00 o
  -3  14   6       22.70       23.06      5.39 o
  -2  14   6      660.40      718.89     17.45 o
  -1  14   6       86.34       99.23     14.15 o
   0  14   6      195.27      201.64     21.96 o
   1  14   6       89.26       88.95      9.48 o
   2  14   6      660.41      703.21     15.04 o
   3  14   6       23.47       20.80      4.61 o
   4  14   6       78.13       71.15      9.22 o
  -4  15   6       58.04       52.30     10.70 o
  -3  15   6        7.26       17.44      4.19 o
  -2  15   6        5.61        4.25      4.00 o
  -1  15   6       49.24       44.11      7.65 o
   0  15   6       86.07       77.31      6.52 o
   1  15   6       47.31       43.41      4.59 o
   2  15   6        5.53        5.91      2.78 o
   3  15   6        7.56       11.80      2.99 o
   4  15   6       58.89       53.23      9.42 o
  -3  16   6        0.61       13.11      3.84 o
  -2  16   6      319.52      355.30     19.31 o
  -1  16   6       21.07       24.98      5.76 o
   0  16   6        8.94       15.86      3.83 o
   1  16   6       20.51       17.71      4.22 o
   2  16   6      316.86      304.35     20.30 o
   3  16   6        0.56        4.99      1.80 o
  -3  17   6        5.06        3.54      1.94 o
  -2  17   6       42.62       34.81      5.22 o
  -1  17   6      116.51      110.25     14.08 o
   0  17   6        1.81        6.28      2.48 o
   1  17   6      115.36       96.82     17.22 o
   2  17   6       43.72       31.90      4.63 o
   3  17   6        4.67        5.78      1.93 o
  -2  18   6       45.69       43.88      6.70 o
  -1  18   6       39.56       45.61      7.05 o
   0  18   6       38.21       41.81      8.18 o
   1  18   6       40.57       31.99      8.41 o
   2  18   6       43.69       33.76      5.06 o
  -1  19   6       46.68       43.58     10.76 o
   0  19   6       43.83       45.39     11.55 o
   1  19   6       45.67       42.87     10.76 o
   1   0   7     3777.94     3633.67     40.92 o
   2   0   7     1858.58     1922.96     29.12 o
   3   0   7       98.67      105.62     10.64 o
   4   0   7       54.41       44.93      3.62 o
   5   0   7      299.51      361.62     30.27 o
   6   0   7       23.13       27.52      4.52 o
  -6   1   7        4.05        6.16      1.28 o
  -5   1   7      221.03      202.74      4.81 o
  -4   1   7      120.23      128.61      6.52 o
  -3   1   7      174.48      186.37     16.02 o
  -2   1   7      400.77      363.52      9.47 o
  -1   1   7     2457.49     2463.55     25.01 o
   0   1   7      279.90      240.23      4.23 o
   1   1   7     2445.38     2470.50     19.99 o
   2   1   7      384.92      361.87      9.23 o
   3   1   7      172.49      142.14      6.36 o
   4   1   7      123.20      136.61     20.61 o
   5   1   7      218.71      208.14      4.31 o
   6   1   7        4.53        6.02      1.31 o
  -6   2   7       54.44       34.67      4.61 o
  -5   2   7        4.14        5.25      2.39 o
  -4   2   7      287.69      275.24     10.88 o
  -3   2   7      108.00       74.42      1.89 o
  -2   2   7      282.47      306.02     10.16 o
  -1   2   7     2974.24     2949.73     21.18 o
   0   2   7     1660.60     1587.57     13.19 o
   1   2   7     2983.58     3010.25     39.30 o
   2   2   7      278.58      314.63      7.87 o
   3   2   7      110.34       82.88      8.73 o
   4   2   7      286.49      277.87      6.97 o
   5   2   7        4.41        7.61      2.33 o
   6   2   7       55.88       38.70      4.10 o
  -6   3   7       23.36       18.90      3.24 o
  -5   3   7        8.51       10.78      1.43 o
  -4   3   7      259.32      238.57     11.88 o
  -3   3   7      192.04      167.18     11.02 o
  -2   3   7      446.17      490.50      6.93 o
  -1   3   7      560.98      555.06      6.40 o
   0   3   7        1.83        2.86      1.18 o
   1   3   7      560.12      561.12     11.00 o
   2   3   7      432.84      474.40     12.13 o
   3   3   7      187.76      162.67      4.13 o
   4   3   7      265.54      255.88     18.15 o
   5   3   7        7.99        7.29      1.28 o
   6   3   7       24.64       23.66      3.43 o
  -6   4   7       46.66       37.60      6.15 o
  -5   4   7       41.87       36.89      2.93 o
  -4   4   7      983.09     1024.84     20.68 o
  -3   4   7      290.61      297.09      5.40 o
  -2   4   7      244.04      225.55      6.02 o
  -1   4   7      150.62      160.43      3.09 o
   0   4   7      904.10      839.21     10.11 o
   1   4   7      152.62      161.76      4.46 o
   2   4   7      248.95      251.42     10.55 o
   3   4   7      296.52      294.95      6.64 o
   4   4   7      980.01     1016.99     16.62 o
   5   4   7       43.11       46.60      8.20 o
   6   4   7       45.62       44.62      7.54 o
  -6   5   7       58.21       49.33     10.42 o
  -5   5   7      178.15      168.96      6.56 o
  -4   5   7      201.43      180.79      9.01 o
  -3   5   7      625.13      627.04     11.27 o
  -2   5   7      164.28      175.30     11.24 o
  -1   5   7      122.33      128.51      5.07 o
   0   5   7      379.07      357.82      5.01 o
   1   5   7      123.25      139.60     10.11 o
   2   5   7      163.54      172.08      7.47 o
   3   5   7      629.12      635.40     12.85 o
   4   5   7      197.85      165.73      6.55 o
   5   5   7      176.82      169.16      5.78 o
   6   5   7       57.90       43.59      9.99 o
  -6   6   7       67.53       58.90     13.05 o
  -5   6   7      139.95      128.95     17.16 o
  -4   6   7      192.54      191.74     11.64 o
  -3   6   7       44.48       37.81      4.04 o
  -2   6   7      406.54      395.32     16.38 o
  -1   6   7       46.96       66.97      5.17 o
   0   6   7        5.99        2.49      0.94 o
   1   6   7       44.63       71.86      6.70 o
   2   6   7      404.07      389.47      7.12 o
   3   6   7       46.98       38.63      4.86 o
   4   6   7      190.93      219.77     15.71 o
   5   6   7      140.79      142.81     11.18 o
   6   6   7       65.50       60.93      8.84 o
  -6   7   7       69.99       72.37      9.73 o
  -5   7   7       14.40       10.57      1.17 o
  -4   7   7      144.12      137.48     13.61 o
  -2   7   7     1037.73     1116.01     17.22 o
  -1   7   7      544.48      506.85      7.34 o
   0   7   7       20.93        8.61      1.71 o
   1   7   7      539.21      500.65      7.32 o
   2   7   7     1023.92     1102.86     17.52 o
   4   7   7      146.36      160.15      9.73 o
   5   7   7       14.81       13.18      2.77 o
   6   7   7       69.61       73.53     12.51 o
  -6   8   7       37.82       36.69     10.87 o
  -5   8   7      276.23      283.17      5.49 o
  -4   8   7      298.28      305.37      7.70 o
  -3   8   7      744.22      762.92     23.50 o
  -2   8   7      209.90      218.76     12.19 o
  -1   8   7      420.76      458.57     13.38 o
   0   8   7       16.99       17.05      2.90 o
   1   8   7      414.74      455.14      7.12 o
   2   8   7      210.60      207.20      6.21 o
   3   8   7      745.32      793.57     19.30 o
   4   8   7      299.36      318.06     10.70 o
   5   8   7      275.92      270.45      8.64 o
   6   8   7       36.15       50.38     10.05 o
  -6   9   7       68.83       57.12      9.61 o
  -5   9   7       63.58       55.66     14.36 o
  -4   9   7       48.57       39.26      6.41 o
  -3   9   7      936.94      914.28     18.44 o
  -2   9   7      477.08      447.39      8.99 o
  -1   9   7      149.45      167.30     11.62 o
   0   9   7        3.13        3.45      1.76 o
   1   9   7      145.70      150.85      8.17 o
   2   9   7      469.18      435.14      8.40 o
   3   9   7      934.73     1008.46     33.08 o
   4   9   7       50.83       50.13      5.29 o
   5   9   7       61.63       55.91      7.64 o
   6   9   7       70.30       52.39      9.31 o
  -5  10   7      263.13      314.13     27.79 o
  -4  10   7       31.28       15.63      1.90 o
  -3  10   7        8.40        7.24      1.72 o
  -2  10   7        8.09        6.32      1.40 o
  -1  10   7      219.07      211.60     10.15 o
   0  10   7      279.41      239.29      6.91 o
   1  10   7      223.33      200.48      8.15 o
   2  10   7        8.76        4.22      1.58 o
   3  10   7        8.66        7.92      2.17 o
   4  10   7       30.75       21.04      2.62 o
   5  10   7      262.07      283.11     24.02 o
  -5  11   7       80.57       91.45     12.64 o
  -4  11   7       12.49       15.05      1.95 o
  -3  11   7      357.63      357.90     27.48 o
  -2  11   7      254.64      232.13     11.85 o
  -1  11   7       85.20       96.11     12.31 o
   0  11   7        2.51        2.47      2.42 o
   1  11   7       84.31       82.02      6.28 o
   2  11   7      261.21      262.00     11.00 o
   3  11   7      361.97      394.20     20.40 o
   4  11   7       11.69       21.22      2.81 o
   5  11   7       79.59       68.90     11.92 o
  -5  12   7      121.22      108.87     22.44 o
  -4  12   7        4.01        4.88      1.29 o
  -3  12   7      383.71      348.90     40.75 o
  -2  12   7       40.75       33.53      3.02 o
  -1  12   7      219.66      199.62     19.21 o
   0  12   7       37.74       32.26      5.93 o
   1  12   7      223.52      230.85      8.42 o
   2  12   7       42.51       39.64      4.70 o
   3  12   7      386.26      401.68     27.59 o
   4  12   7        4.22        5.96      3.15 o
   5  12   7      118.64      113.35     11.02 o
  -5  13   7       68.74       53.91     11.12 o
  -4  13   7       46.43       37.72      7.07 o
  -3  13   7       46.30       50.06      9.44 o
  -2  13   7      224.00      253.17     25.91 o
  -1  13   7      212.97      239.89     17.16 o
   0  13   7       84.81       78.98      8.67 o
   1  13   7      215.92      210.87     23.76 o
   2  13   7      228.56      229.55      8.76 o
   3  13   7       46.35       41.45      8.45 o
   4  13   7       44.84       32.81      5.68 o
   5  13   7       68.19       52.41      6.92 o
  -4  14   7        1.39        5.73      2.55 o
  -3  14   7       36.21       32.42      6.93 o
  -2  14   7        9.74        3.46      2.46 o
  -1  14   7       53.30       57.47      5.68 o
   0  14   7        2.94        5.39      2.32 o
   1  14   7       53.05       45.55      7.02 o
   2  14   7       10.61        9.67      1.76 o
   3  14   7       36.45       27.67      5.76 o
   4  14   7        0.97        6.02      2.17 o
  -4  15   7        6.16        4.58      2.62 o
  -3  15   7      196.83      194.33     28.43 o
  -2  15   7       10.43       13.22      4.22 o
  -1  15   7      174.00      195.16     16.41 o
   0  15   7      289.69      273.57     24.70 o
   1  15   7      175.45      184.89     25.43 o
   2  15   7       10.59        7.53      1.79 o
   3  15   7      195.19      190.07     19.19 o
   4  15   7        6.20        6.96      1.97 o
  -3  16   7       16.11       22.34      6.86 o
  -2  16   7        1.79        4.45      2.19 o
  -1  16   7      141.64      152.44     17.92 o
   0  16   7       96.75      105.36     10.58 o
   1  16   7      142.00      132.04     15.12 o
   2  16   7        1.58        4.78      3.85 o
   3  16   7       15.32       17.02      4.04 o
  -3  17   7       27.91       16.06      4.78 o
  -2  17   7       29.97       31.37      6.25 o
  -1  17   7      124.71      130.15     16.48 o
   0  17   7       72.47      108.86     10.00 o
   1  17   7      123.75       95.53     13.24 o
   2  17   7       31.57       30.19      4.28 o
   3  17   7       27.59       18.16      5.45 o
  -2  18   7        7.94        9.86      3.32 o
  -1  18   7       57.91       68.28      7.34 o
   0  18   7       26.87       21.21      4.35 o
   1  18   7       58.25       71.46      7.32 o
   2  18   7        7.52        5.11      1.79 o
   0  19   7       36.89       28.44      5.29 o
   0   0   8      358.94      341.68      7.18 o
   1   0   8     3268.61     3181.58     41.61 o
   2   0   8      773.80      789.52     18.31 o
   3   0   8      413.37      423.85     13.90 o
   4   0   8        2.37       12.21      4.09 o
   5   0   8       30.72       39.81      9.23 o
   6   0   8       51.12       68.64     12.34 o
  -6   1   8       63.44       72.08      8.55 o
  -5   1   8      155.70      157.38      6.13 o
  -4   1   8      314.48      334.43     13.73 o
  -3   1   8       93.93      100.90      9.81 o
  -2   1   8     1069.24     1054.14     23.67 o
  -1   1   8     4677.86     4833.58     60.32 o
   0   1   8      134.65      112.53      2.31 o
   1   1   8     4693.34     4973.63     62.82 o
   2   1   8     1060.56     1084.22     23.82 o
   3   1   8       94.89       92.01      9.03 o
   4   1   8      314.09      327.25     14.12 o
   5   1   8      154.63      155.03     15.54 o
   6   1   8       62.02       63.47      8.76 o
  -6   2   8       12.27       14.28      3.44 o
  -5   2   8       49.85       39.86      6.07 o
  -4   2   8      303.37      363.87     27.73 o
  -3   2   8      208.73      220.59     17.67 o
  -2   2   8      608.16      619.09     11.41 o
  -1   2   8      424.45      436.50      7.19 o
   0   2   8      312.75      330.98     19.14 o
   2   2   8      602.59      642.09     11.22 o
   3   2   8      216.30      212.97      8.81 o
   4   2   8      302.62      352.91     31.72 o
   5   2   8       49.00       45.77      5.04 o
   6   2   8       11.71        3.04      1.97 o
  -6   3   8       65.22       84.10     10.81 o
  -5   3   8      487.82      504.10     16.60 o
  -4   3   8      738.99      764.18     13.47 o
  -3   3   8      142.40      130.96     17.17 o
  -2   3   8      163.82      152.90      7.77 o
  -1   3   8     2358.91     2346.91     17.63 o
   0   3   8       26.20       15.64      6.52 o
   1   3   8     2362.89     2311.65     31.40 o
   2   3   8      166.75      174.21     14.21 o
   3   3   8      140.75      134.94     14.53 o
   4   3   8      738.39      755.15     46.59 o
   5   3   8      486.58      485.06     27.47 o
   6   3   8       64.17       78.76     11.74 o
  -6   4   8       21.03       24.93      4.29 o
  -5   4   8       63.18       48.00      4.30 o
  -4   4   8      653.85      677.77      8.87 o
  -3   4   8      283.61      275.77     15.63 o
  -2   4   8      323.66      311.56      5.16 o
  -1   4   8     1080.58     1085.93     10.94 o
   0   4   8        1.09        2.39      1.89 o
   1   4   8     1074.23     1094.91     20.07 o
   2   4   8      328.77      342.20     25.28 o
   3   4   8      287.30      261.93     18.61 o
   4   4   8      655.78      687.76      9.26 o
   5   4   8       62.08       54.91      5.62 o
   6   4   8       22.03       25.37      6.55 o
  -6   5   8        6.06        8.74      2.58 o
  -5   5   8      179.37      176.47      3.64 o
  -4   5   8      269.65      296.66      8.51 o
  -3   5   8      188.25      195.62      8.84 o
  -2   5   8       34.57       41.61      4.78 o
  -1   5   8      656.41      697.81      9.94 o
   0   5   8      133.11      109.90      8.51 o
   1   5   8      641.87      666.01     12.13 o
   2   5   8       35.34       43.15      4.68 o
   3   5   8      185.90      186.63      5.71 o
   4   5   8      268.10      285.88      9.22 o
   5   5   8      177.09      177.96      4.42 o
   6   5   8        5.91        4.70      1.86 o
  -6   6   8       31.90       19.15      4.02 o
  -5   6   8       43.26       37.03      5.68 o
  -4   6   8      109.46      101.10      6.99 o
  -3   6   8       76.45       84.56      4.27 o
  -2   6   8     1035.34     1021.24     18.94 o
  -1   6   8      247.25      233.75      4.70 o
   0   6   8      130.97      172.44      6.47 o
   1   6   8      247.25      244.51      6.35 o
   2   6   8     1040.06     1064.36     20.34 o
   3   6   8       73.99       77.05      7.37 o
   4   6   8      108.81       93.85      8.32 o
   5   6   8       42.96       38.55      4.09 o
   6   6   8       31.10       28.54      5.71 o
  -6   7   8        0.03        4.60      2.03 o
  -5   7   8      175.70      171.72      4.71 o
  -4   7   8      154.02      139.29      9.96 o
  -3   7   8      100.40       86.44      5.46 o
  -2   7   8      302.87      330.05      9.44 o
  -1   7   8        3.21        2.59      1.52 o
   0   7   8     3703.55     3827.01     45.20 o
   1   7   8        4.57        4.28      1.30 o
   2   7   8      298.12      364.91     16.54 o
   3   7   8      102.38       93.02      9.70 o
   4   7   8      156.28      148.16     11.45 o
   5   7   8      175.13      183.59      5.41 o
   6   7   8        0.11        3.91      1.71 o
  -6   8   8       43.21       27.76     10.18 o
  -5   8   8       20.76       18.63      5.49 o
  -4   8   8      170.93      157.67     17.04 o
  -3   8   8      586.92      685.05     13.85 o
  -2   8   8      544.78      531.18     12.25 o
  -1   8   8       69.67       55.96      5.74 o
   0   8   8      912.14      995.53     16.09 o
   1   8   8       65.96       48.97      4.11 o
   2   8   8      548.95      549.28     10.19 o
   3   8   8      586.20      655.22     12.53 o
   4   8   8      168.94      150.70      6.90 o
   5   8   8       21.24       25.33      5.31 o
   6   8   8       41.60       25.98      5.10 o
  -6   9   8       29.15       21.66      6.09 o
  -5   9   8        7.78       16.28      4.38 o
  -4   9   8       86.09       77.40     11.52 o
  -3   9   8      303.11      319.77     12.32 o
  -2   9   8      273.87      305.02     10.25 o
  -1   9   8        1.45        1.36      1.09 o
   0   9   8     2255.40     2504.97     44.76 o
   1   9   8        1.30        1.49      1.16 o
   2   9   8      270.44      308.36     21.91 o
   3   9   8      304.65      356.12     23.91 o
   4   9   8       87.14       79.20     10.32 o
   5   9   8        7.44        8.38      1.54 o
   6   9   8       28.29       26.99      7.03 o
  -5  10   8        0.88        5.45      2.31 o
  -4  10   8       83.90       69.48      7.93 o
  -3  10   8      326.93      358.91     22.54 o
  -2  10   8       29.10       25.05      2.96 o
  -1  10   8      392.97      394.07      7.51 o
   0  10   8      324.54      304.16      7.03 o
   1  10   8      393.74      396.63     11.41 o
   2  10   8       28.88       25.89      2.74 o
   3  10   8      331.41      379.17      9.10 o
   4  10   8       84.24       79.73     12.37 o
   5  10   8        0.92        2.96      1.33 o
  -5  11   8        4.19        3.73      2.58 o
  -4  11   8       28.35       27.32      4.73 o
  -3  11   8       63.47       59.62      9.87 o
  -2  11   8      231.02      204.19     22.47 o
  -1  11   8      114.77      112.15      8.77 o
   1  11   8      116.68      105.14      8.07 o
   2  11   8      229.39      230.57     14.03 o
   3  11   8       63.39       60.02      9.47 o
   4  11   8       27.59       41.95      9.18 o
   5  11   8        3.91        5.25      1.39 o
  -5  12   8        1.93        4.16      2.81 o
  -4  12   8       21.60       19.64      3.70 o
  -3  12   8      404.61      395.99     10.40 o
  -2  12   8       49.13       33.99      2.97 o
  -1  12   8      445.20      485.43     24.35 o
   0  12   8       91.31       83.04     10.03 o
   1  12   8      444.28      511.28     17.92 o
   2  12   8       51.47       42.64      4.37 o
   3  12   8      403.37      397.90     11.79 o
   4  12   8       20.89       22.67      4.16 o
   5  12   8        1.86        5.89      1.51 o
  -4  13   8        0.59        1.48      2.25 o
  -3  13   8       24.82       28.95      6.80 o
  -2  13   8      121.66      122.51     16.41 o
  -1  13   8       61.41       59.07      8.00 o
   0  13   8       64.04       98.36     10.19 o
   1  13   8       65.15       57.03     10.70 o
   2  13   8      122.88      125.59     12.00 o
   3  13   8       24.53       21.40      5.60 o
   4  13   8        0.38        2.29      1.84 o
  -4  14   8       77.58       76.62     18.34 o
  -3  14   8       11.78        9.81      3.61 o
  -2  14   8       51.65       39.26      7.80 o
  -1  14   8       82.45       90.43     12.37 o
   0  14   8      137.45      103.07     12.55 o
   1  14   8       82.95       91.58      8.12 o
   2  14   8       55.92       47.33      5.31 o
   3  14   8       11.39       18.31      3.73 o
   4  14   8       77.08       69.19     17.08 o
  -4  15   8        0.20        5.62      1.64 o
  -3  15   8       20.98       23.69      4.42 o
  -2  15   8       10.03       10.66      3.02 o
  -1  15   8       24.32       29.12      4.97 o
   0  15   8       40.79       60.90     13.24 o
   1  15   8       24.94       22.24      4.16 o
   2  15   8       10.32       13.35      1.71 o
   3  15   8       20.39       21.35      4.13 o
   4  15   8        0.23        0.84      1.67 o
  -3  16   8       29.09       23.12      4.90 o
  -2  16   8      164.12      143.59     24.46 o
  -1  16   8       81.01       82.13     13.35 o
   0  16   8        1.18       -0.41      2.99 o
   1  16   8       81.62       97.52     11.38 o
   2  16   8      162.34      148.77     24.17 o
   3  16   8       28.67       22.63      5.51 o
  -2  17   8        5.33        7.90      2.86 o
  -1  17   8       41.34       31.44      6.65 o
   0  17   8       68.11      100.33      9.54 o
   1  17   8       40.71       37.05      7.67 o
   2  17   8        5.07       11.60      3.86 o
  -1  18   8       74.32       76.73      9.34 o
   0  18   8        5.71        6.28      2.70 o
   1  18   8       74.52       77.30     10.21 o
   1   0   9       47.75       49.07      8.71 o
   2   0   9       58.74       74.41     11.03 o
   3   0   9       33.72       24.62      4.96 o
   4   0   9       71.06       86.78      8.80 o
   5   0   9       39.09       51.06      6.63 o
   6   0   9       67.97       90.26     12.61 o
  -6   1   9       47.30       49.78      9.09 o
  -5   1   9        9.66       11.87      3.12 o
  -4   1   9      266.09      292.00     19.60 o
  -3   1   9        1.99        8.87      1.90 o
  -2   1   9      396.80      401.23     11.22 o
  -1   1   9      806.74      688.39     15.63 o
   0   1   9      155.14      141.25      3.49 o
   1   1   9      813.05      776.73     13.77 o
   2   1   9      406.53      423.66     11.67 o
   3   1   9        2.47        6.02      2.41 o
   4   1   9      267.10      295.69     28.10 o
   5   1   9        9.70       11.44      3.09 o
   6   1   9       48.79       55.38      9.05 o
  -6   2   9       31.06       26.86      4.99 o
  -5   2   9       21.47       24.51      5.93 o
  -4   2   9      275.75      323.03     29.86 o
  -3   2   9      102.73      109.60     12.31 o
  -2   2   9     1233.09     1312.90     28.65 o
  -1   2   9     1225.99     1135.31     16.78 o
   0   2   9     1522.20     1575.54     15.57 o
   1   2   9     1208.82     1105.42     24.69 o
   2   2   9     1236.28     1318.68     27.89 o
   3   2   9      102.97      109.73     12.68 o
   4   2   9      275.07      315.66     26.75 o
   5   2   9       20.72       24.04      4.07 o
   6   2   9       31.99       26.38      3.48 o
  -6   3   9       58.65       56.97      6.93 o
  -5   3   9       46.42       44.19      7.64 o
  -4   3   9       86.54       86.27     12.03 o
  -3   3   9      194.58      210.41     22.11 o
  -2   3   9      260.16      245.86      3.99 o
  -1   3   9      121.77      140.29      4.67 o
   0   3   9      243.53      227.17      9.08 o
   1   3   9      116.92      144.12      9.21 o
   2   3   9      260.40      245.22      8.03 o
   3   3   9      201.16      203.22     25.43 o
   4   3   9       89.52      108.02     11.16 o
   5   3   9       46.84       38.16      5.22 o
   6   3   9       59.95       63.89      7.89 o
  -6   4   9      199.54      259.55     25.66 o
  -5   4   9       60.27       64.61      4.24 o
  -4   4   9      673.50      670.54     39.34 o
  -3   4   9       34.73       38.95      3.80 o
  -2   4   9      293.35      297.13      5.86 o
  -1   4   9      284.21      287.28     10.38 o
   0   4   9      969.60      760.88     12.65 o
   1   4   9      284.15      272.64      5.77 o
   2   4   9      291.94      311.97      9.60 o
   3   4   9       34.28       36.34      4.87 o
   4   4   9      671.23      725.21     23.54 o
   5   4   9       59.14       78.11      9.21 o
   6   4   9      198.41      236.21     38.69 o
  -6   5   9        3.20       -1.58      2.77 o
  -5   5   9      156.37      169.69      7.77 o
  -4   5   9       38.35       30.56      2.29 o
  -3   5   9      376.64      365.03      8.66 o
  -2   5   9       16.03       13.19      1.40 o
  -1   5   9     1042.21      991.33     16.60 o
   0   5   9      551.66      558.81     10.52 o
   1   5   9     1039.45     1001.20     16.37 o
   2   5   9       16.29       16.22      3.83 o
   3   5   9      378.64      385.56     27.54 o
   5   5   9      157.18      177.91      5.78 o
   6   5   9        3.23        2.15      3.38 o
  -6   6   9      234.75      287.50     39.32 o
  -5   6   9       68.11       78.75      7.74 o
  -4   6   9      227.68      216.22      6.39 o
  -3   6   9      243.74      227.93      8.00 o
  -2   6   9      532.10      536.69     12.59 o
  -1   6   9      185.15      194.90      9.31 o
   0   6   9     3398.61     3678.12     40.30 o
   1   6   9      184.23      192.42      5.16 o
   2   6   9      532.33      543.82     12.60 o
   3   6   9      244.29      233.68     23.08 o
   4   6   9      229.56      235.56      5.09 o
   5   6   9       68.17       82.51      5.33 o
   6   6   9      234.28      288.34     33.98 o
  -6   7   9       13.03       18.89      6.13 o
  -5   7   9       29.15       32.23      8.99 o
  -4   7   9       45.50       45.52      3.90 o
  -3   7   9      527.95      571.16     15.86 o
  -2   7   9      430.74      433.28      7.99 o
  -1   7   9      355.10      385.96     13.58 o
   0   7   9      137.12      128.33      6.59 o
   1   7   9      352.46      382.42      8.66 o
   2   7   9      434.89      429.35     10.20 o
   4   7   9       45.04       52.62      9.65 o
   5   7   9       29.44       21.70     11.10 o
  -6   8   9       59.73       48.48     10.02 o
  -5   8   9      249.91      240.58     23.86 o
  -4   8   9       62.20       51.73      5.63 o
  -3   8   9      496.47      490.20     10.53 o
  -2   8   9       25.25       26.93      2.32 o
  -1   8   9       36.49       40.19      4.28 o
   0   8   9      178.98      203.23     10.84 o
   1   8   9       33.04       31.27      3.45 o
   2   8   9       25.40       30.32      3.46 o
   3   8   9      498.79      513.60     16.08 o
   4   8   9       59.63       51.15      7.18 o
   5   8   9      246.15      228.95     10.67 o
   6   8   9       60.49       53.10     12.76 o
  -5   9   9       25.89       27.54      4.60 o
  -4   9   9       48.72       31.62      2.84 o
  -3   9   9      413.01      438.81     10.60 o
  -2   9   9      380.20      391.36      8.64 o
  -1   9   9      266.32      241.65     12.27 o
   0   9   9       29.97       35.20      3.54 o
   1   9   9      267.90      247.93     16.85 o
   2   9   9      385.97      408.41      9.89 o
   4   9   9       47.13       31.94      6.34 o
   5   9   9       25.91       22.59      4.91 o
  -5  10   9      217.58      211.26     29.28 o
  -4  10   9       59.95       55.96      7.06 o
  -3  10   9      649.81      695.10     10.88 o
  -2  10   9      204.12      150.69     11.76 o
  -1  10   9      384.12      373.74     22.75 o
   0  10   9        6.23        5.63      3.56 o
   1  10   9      383.21      368.82     17.99 o
   2  10   9      204.16      192.23     18.96 o
   3  10   9      654.85      714.64     11.64 o
   4  10   9       60.33       56.67      9.79 o
   5  10   9      214.00      218.44      6.45 o
  -5  11   9       64.98       73.73     17.24 o
  -4  11   9       15.26       16.75      5.41 o
  -3  11   9       53.15       40.99      3.99 o
  -2  11   9      284.87      245.44      6.95 o
  -1  11   9       76.33       67.34      5.72 o
   0  11   9      118.85      136.03      8.49 o
   1  11   9       75.68       91.08      9.80 o
   2  11   9      292.65      271.76     26.28 o
   3  11   9       52.54       47.48      5.84 o
   4  11   9       14.19       14.64      2.84 o
  -5  12   9      142.99      160.87     31.49 o
  -4  12   9       56.79       68.58      6.12 o
  -3  12   9       15.37       11.95      2.86 o
  -2  12   9       11.78        9.39      1.41 o
  -1  12   9      198.44      169.37     14.88 o
   0  12   9      103.47       95.98     15.25 o
   1  12   9      205.66      201.74     21.51 o
   2  12   9       12.37       10.03      1.75 o
   3  12   9       14.90       14.60      3.17 o
   4  12   9       55.31       47.98      5.70 o
  -4  13   9       34.69       43.13     11.37 o
  -3  13   9      175.58      171.74     26.31 o
  -2  13   9      126.44      128.28     13.96 o
  -1  13   9       56.18       64.95     10.16 o
   0  13   9       33.48       41.14      6.51 o
   1  13   9       53.73       59.80      8.05 o
   2  13   9      124.44      138.05     21.24 o
   3  13   9      176.36      191.85     12.38 o
   4  13   9       33.82       30.62      8.34 o
  -4  14   9       18.15       22.21      3.73 o
  -3  14   9       70.69       64.41     10.84 o
  -2  14   9      117.00      109.58     13.00 o
  -1  14   9       61.13       53.68      8.52 o
   0  14   9       34.77       52.88      6.10 o
   1  14   9       61.10       47.29      6.10 o
   2  14   9      115.81      103.42     12.77 o
   3  14   9       70.06       71.86     13.11 o
   4  14   9       17.70       16.66      3.99 o
  -3  15   9       84.00       77.34     11.26 o
  -2  15   9        9.51       10.58      3.93 o
  -1  15   9       22.31       36.11      8.63 o
   0  15   9        1.32        4.31      2.54 o
   1  15   9       21.32       22.53      5.19 o
   2  15   9        9.60       18.69      3.73 o
   3  15   9       85.36       64.28     16.06 o
  -3  16   9        0.83       11.89      4.22 o
  -2  16   9        7.86        2.62      2.38 o
  -1  16   9      103.72      100.77     15.85 o
   0  16   9       74.08      100.96     15.13 o
   1  16   9      102.61       99.46     11.80 o
   2  16   9        8.23        5.12      2.03 o
  -2  17   9      205.75      183.53     31.89 o
  -1  17   9       27.79       22.83      3.90 o
   0  17   9        5.21       15.66      4.00 o
   1  17   9       28.05       28.24      4.00 o
   2  17   9      203.44      190.16     38.21 o
  -1  18   9      156.80      184.97     23.64 o
   0  18   9       91.24       68.01      8.76 o
   1  18   9      155.72      175.41     20.03 o
   0   0  10        1.44        1.68      1.16 o
   1   0  10      754.30      847.43     18.96 o
   2   0  10      141.53      212.93     18.82 o
   3   0  10      302.27      292.10     10.02 o
   4   0  10      423.18      471.15     36.76 o
   5   0  10      172.68      151.29     20.48 o
   6   0  10        0.10        2.64      2.51 o
  -6   1  10       78.89       74.83     14.41 o
  -5   1  10       41.03       31.10      5.90 o
  -4   1  10       85.82      109.26     12.77 o
  -3   1  10       97.95       87.63     10.63 o
  -2   1  10      228.91      255.02     23.05 o
  -1   1  10       41.45       48.94      6.38 o
   0   1  10      196.76      174.65      4.03 o
   1   1  10       40.33       44.36      4.99 o
   2   1  10      225.15      246.97     20.79 o
   3   1  10       98.40       96.65     12.51 o
   4   1  10       88.24      120.16     12.38 o
   5   1  10       40.30       31.23      5.26 o
   6   1  10       78.02       73.72     10.60 o
  -6   2  10       42.60       37.55      5.19 o
  -5   2  10        8.98       15.56      3.81 o
  -4   2  10      305.81      309.51     12.54 o
  -3   2  10      414.84      408.78     19.08 o
  -2   2  10      169.58      146.44      5.65 o
  -1   2  10      528.73      485.79     26.27 o
   0   2  10       36.43        6.57      1.80 o
   1   2  10      521.20      489.74      8.83 o
   2   2  10      170.34      181.02     13.77 o
   3   2  10      421.49      415.84     15.13 o
   4   2  10      299.47      312.55     24.09 o
   5   2  10        8.93       11.09      2.96 o
   6   2  10       42.08       35.17      6.64 o
  -6   3  10       47.68       69.12      8.07 o
  -5   3  10      178.19      190.66     30.54 o
  -4   3  10       91.56       92.68     13.15 o
  -3   3  10       36.86       33.91      4.48 o
  -2   3  10      481.87      499.73     10.33 o
  -1   3  10      993.92      913.53     17.34 o
   0   3  10      231.90      221.41     11.81 o
   1   3  10     1001.67      960.96     14.36 o
   2   3  10      479.19      513.32     15.79 o
   3   3  10       36.95       36.65      5.74 o
   4   3  10       88.73       92.82     12.45 o
   5   3  10      174.75      204.33     18.67 o
   6   3  10       46.31       51.62      8.44 o
  -6   4  10       48.00       65.12     13.25 o
  -5   4  10        4.05        6.07      2.39 o
  -4   4  10      177.44      235.73     16.02 o
  -3   4  10        4.99        5.56      1.25 o
  -2   4  10      385.47      349.76      6.72 o
  -1   4  10        4.49        8.17      1.01 o
   0   4  10        6.69       12.37      1.42 o
   1   4  10        4.49        7.64      1.20 o
   2   4  10      376.06      334.43     17.08 o
   3   4  10        5.64        5.12      2.49 o
   4   4  10      170.67      172.28     19.12 o
   5   4  10        4.00        6.05      3.06 o
   6   4  10       46.98       72.35      9.45 o
  -6   5  10       23.79       17.48      5.61 o
  -5   5  10      532.10      539.98     35.17 o
  -4   5  10      201.16      188.31     14.08 o
  -3   5  10      353.65      286.42      6.55 o
  -2   5  10       34.15       50.17      4.62 o
  -1   5  10     2289.08     2339.17     26.19 o
   0   5  10      919.30      867.18     13.56 o
   1   5  10     2288.71     2397.45     33.00 o
   2   5  10       35.04       48.39      4.89 o
   3   5  10      357.17      267.29     31.60 o
   4   5  10      200.39      211.83     17.05 o
   5   5  10      530.39      619.34     14.60 o
   6   5  10       23.68       13.32      4.12 o
  -6   6  10       79.67       88.88     13.06 o
  -5   6  10       12.66        8.59      2.44 o
  -4   6  10      144.47      133.15      9.65 o
  -3   6  10     1422.49     1511.13     13.59 o
  -2   6  10      757.81      775.08     12.77 o
  -1   6  10      138.68      164.40      9.06 o
   0   6  10     1054.93     1148.35     17.83 o
   1   6  10      139.36      149.09      6.56 o
   2   6  10      758.81      782.54     22.47 o
   5   6  10       12.77       16.03      5.07 o
   6   6  10       80.21       74.43      9.25 o
  -6   7  10       17.31       31.72      6.99 o
  -5   7  10      260.62      257.33     24.05 o
  -4   7  10       51.39       43.12      6.35 o
  -3   7  10      314.26      327.82      7.38 o
  -2   7  10      380.05      372.85     18.75 o
  -1   7  10     1304.95     1312.09     35.50 o
   0   7  10       86.90       71.28      7.88 o
   1   7  10     1302.33     1361.49     27.05 o
   2   7  10      383.91      379.38      8.89 o
   5   7  10      258.63      258.89     20.92 o
   6   7  10       17.01       26.04      5.23 o
  -5   8  10        4.26        9.39      3.22 o
  -4   8  10      230.78      211.98     10.04 o
  -3   8  10      399.73      408.93     12.50 o
  -2   8  10      702.73      703.26     12.63 o
  -1   8  10      253.97      252.67     10.86 o
   0   8  10      305.64      304.82      6.30 o
   1   8  10      248.43      243.21      9.93 o
   2   8  10      703.00      728.09     15.69 o
  -5   9  10       79.15       81.07     10.55 o
  -4   9  10       22.41       26.21      2.86 o
  -3   9  10      121.13      103.76      8.81 o
  -2   9  10       57.93       59.37      4.33 o
  -1   9  10      161.23      161.73     15.90 o
   0   9  10      577.96      581.95     10.10 o
   1   9  10      163.05      157.04     14.37 o
   2   9  10       55.72       67.45      7.86 o
  -5  10  10        9.71        4.45      2.41 o
  -4  10  10       18.55       21.52      3.46 o
  -3  10  10       97.40       95.05     10.87 o
  -2  10  10      167.08      127.30     11.40 o
  -1  10  10      192.20      187.98     10.48 o
   0  10  10      451.59      503.17      8.28 o
   1  10  10      192.62      163.17     16.31 o
   2  10  10      166.99      167.86     19.11 o
   4  10  10       18.44       22.27      5.94 o
  -5  11  10       27.24       20.12      4.89 o
  -4  11  10        4.32        5.41      2.38 o
  -3  11  10       59.89       55.41      8.25 o
  -2  11  10       12.95        9.35      4.52 o
  -1  11  10       99.37       83.16     11.53 o
   0  11  10      172.11      152.54     13.99 o
   1  11  10       97.42       98.49     15.96 o
   2  11  10       12.39       12.32      2.52 o
   4  11  10        4.53       12.37      2.46 o
  -4  12  10       83.37       84.04     13.74 o
  -3  12  10       13.31       10.95      2.60 o
  -2  12  10       35.54       35.23      5.67 o
  -1  12  10       32.59       28.41      6.66 o
   0  12  10       45.79       65.34      8.06 o
   1  12  10       33.93       39.62      4.80 o
   2  12  10       37.80       47.39      8.45 o
   4  12  10       83.96       81.49     13.67 o
  -4  13  10       37.02       34.00      7.90 o
  -3  13  10       66.75       48.10     10.90 o
  -2  13  10       44.88       40.88      5.09 o
  -1  13  10      140.63      151.55     20.43 o
   0  13  10        2.82        4.38      2.26 o
   1  13  10      137.56      140.24     18.22 o
   2  13  10       44.31       43.11      6.06 o
  -4  14  10       64.88       70.61     20.92 o
  -3  14  10       80.73       77.49     12.44 o
  -2  14  10      431.21      412.99     52.90 o
  -1  14  10       23.73       14.93      3.94 o
   0  14  10        0.42        5.73      3.20 o
   1  14  10       23.10       21.89      3.54 o
   2  14  10      433.68      498.98     29.01 o
  -3  15  10        5.58        5.25      2.31 o
  -2  15  10        4.13        3.81      3.35 o
  -1  15  10      121.31      127.37     14.34 o
   0  15  10       86.77      105.94     14.71 o
   1  15  10      122.88      114.42     12.55 o
   2  15  10        3.86        1.20      2.04 o
  -3  16  10        5.22       12.66      4.45 o
  -2  16  10       83.57       74.70     13.87 o
  -1  16  10       13.56       19.27      2.52 o
   0  16  10        1.51        6.38      1.78 o
   1  16  10       13.42       16.67      3.74 o
   2  16  10       85.70       83.18     11.37 o
  -2  17  10        9.30       10.32      3.97 o
  -1  17  10      111.93      102.48     18.56 o
   0  17  10       26.07       41.69      5.41 o
   1  17  10      113.79      123.99     18.83 o
   2  17  10        9.45        7.03      2.22 o
   0  18  10        0.06        3.28      2.25 o
   1   0  11        0.05        2.75      1.06 o
   2   0  11      146.86      118.90     11.12 o
   3   0  11       17.73       15.38      2.97 o
   4   0  11      204.52      174.48     19.74 o
   5   0  11       71.80       77.83     10.02 o
  -6   1  11        6.88        6.89      3.38 o
  -5   1  11       14.19       11.02      2.38 o
  -4   1  11      383.80      426.93     22.60 o
  -3   1  11      170.76      207.91     20.80 o
  -2   1  11      265.41      238.00      9.16 o
  -1   1  11      864.27      843.68     19.24 o
   0   1  11      229.42      243.92      5.14 o
   1   1  11      866.00      847.45     18.96 o
   2   1  11      253.16      279.62     21.24 o
   3   1  11      168.30      190.52     19.06 o
   4   1  11      390.64      414.08     33.79 o
   5   1  11       14.33       24.93      5.58 o
   6   1  11        6.49        9.64      2.48 o
  -6   2  11       17.78       13.57      4.74 o
  -5   2  11       72.68       75.54      9.16 o
  -4   2  11      255.00      297.58     29.11 o
  -3   2  11      119.46      114.42     13.67 o
  -2   2  11      693.87      705.53     13.28 o
  -1   2  11     1045.46     1018.60     22.04 o
   0   2  11      230.89      228.79      9.37 o
   1   2  11     1023.06     1020.01     15.12 o
   2   2  11      692.94      711.67     20.75 o
   3   2  11      118.04      131.76     10.87 o
   4   2  11      253.18      253.74     28.28 o
   5   2  11       75.54       87.20      9.74 o
   6   2  11       18.04        4.32      2.77 o
  -6   3  11       20.43       33.73      6.89 o
  -5   3  11       14.28        4.70      2.97 o
  -4   3  11      150.40      158.25     14.74 o
  -3   3  11      175.33      205.44     25.50 o
  -2   3  11      487.71      513.04      6.42 o
  -1   3  11      471.62      449.96     19.46 o
   0   3  11      275.40      258.63      7.08 o
   1   3  11      474.17      464.70      8.50 o
   2   3  11      478.25      496.20      9.33 o
   3   3  11      172.30      193.36     17.58 o
   4   3  11      151.84      161.87     14.77 o
   5   3  11       13.72       12.96      4.35 o
   6   3  11       19.87       21.54      6.93 o
  -6   4  11      116.43      112.37     20.89 o
  -5   4  11      124.09      154.93     12.54 o
  -4   4  11      566.27      618.92     34.00 o
  -3   4  11      109.63      107.45     19.90 o
  -2   4  11      492.56      529.65     13.14 o
  -1   4  11      277.05      259.08      5.25 o
   0   4  11     1068.54     1065.06     16.00 o
   1   4  11      272.35      259.21     10.92 o
   2   4  11      492.37      563.87     20.22 o
   3   4  11      106.83      147.03     11.13 o
   4   4  11      570.16      600.46     45.17 o
   5   4  11      123.03      151.07     15.70 o
   6   4  11      116.96      106.55     17.50 o
  -6   5  11       52.86       42.24      9.37 o
  -5   5  11       12.89       12.99      3.41 o
  -4   5  11       98.44       95.91     10.93 o
  -3   5  11     1060.52     1125.82     21.81 o
  -2   5  11      155.82      158.62     10.63 o
  -1   5  11      644.28      571.87     21.74 o
   0   5  11       75.74      104.01      8.38 o
   1   5  11      649.86      628.76     17.67 o
   2   5  11      154.26      153.10      8.15 o
   4   5  11       99.38      112.48     15.29 o
   5   5  11       12.99       14.25      2.97 o
   6   5  11       52.95       30.53      7.00 o
  -6   6  11       57.18       44.38      9.92 o
  -5   6  11       13.82       11.38      2.39 o
  -4   6  11      148.39      124.98      7.86 o
  -3   6  11      104.56       99.59      5.79 o
  -2   6  11      367.14      364.20      9.63 o
  -1   6  11       17.43       14.81      1.59 o
   0   6  11     1637.66     1741.25     31.79 o
   1   6  11       16.51       14.51      2.61 o
   2   6  11      362.09      371.27      8.77 o
   5   6  11       14.48       12.12      3.00 o
   6   6  11       57.63       54.04      8.73 o
  -5   7  11       82.49       86.58     10.95 o
  -4   7  11       49.70       45.09      5.42 o
  -3   7  11      195.98      184.72      9.33 o
  -2   7  11      241.80      259.82     19.39 o
  -1   7  11     1235.31     1282.50     19.15 o
   0   7  11       25.68       18.54      1.82 o
   1   7  11     1241.72     1263.90     26.39 o
   2   7  11      235.49      257.68      9.72 o
   5   7  11       81.66       74.62      9.03 o
  -5   8  11      154.64      143.93     26.49 o
  -4   8  11        4.55        6.81      1.20 o
  -3   8  11        4.92        2.68      1.19 o
  -2   8  11      263.57      256.48     11.64 o
  -1   8  11      353.53      375.94      7.42 o
   0   8  11      805.27      786.07     12.72 o
   1   8  11      357.79      373.10      9.37 o
   2   8  11      267.06      254.06      7.67 o
   5   8  11      152.68      153.71     28.07 o
  -5   9  11       76.95       96.52     13.03 o
  -4   9  11       85.60       83.37     12.42 o
  -3   9  11      113.24       88.04     14.20 o
  -2   9  11      485.78      541.06     28.82 o
  -1   9  11      168.94      137.65     11.29 o
   0   9  11      361.94      372.77     25.41 o
   1   9  11      170.19      146.04     15.99 o
   2   9  11      498.22      529.85     19.73 o
  -5  10  11      208.79      198.14     29.25 o
  -4  10  11       21.00       24.53      4.35 o
  -3  10  11       60.48       41.83      5.24 o
  -2  10  11      374.86      389.83     26.19 o
  -1  10  11      295.40      330.67      9.41 o
   0  10  11      150.47      140.91     15.75 o
   1  10  11      303.01      342.34     16.18 o
   2  10  11      375.55      427.98      9.77 o
  -5  11  11       31.46       31.73      7.57 o
  -4  11  11      108.57      105.78     18.92 o
  -3  11  11      104.39       73.78      7.48 o
  -2  11  11      136.71      127.96     19.22 o
  -1  11  11       72.26       57.83      8.28 o
   0  11  11       40.75       52.75      4.61 o
   1  11  11       72.26       74.80      8.99 o
   2  11  11      140.39      145.61     15.82 o
  -4  12  11       12.40       17.34      3.42 o
  -3  12  11        0.17        1.59      0.88 o
  -2  12  11      361.80      333.50     24.41 o
  -1  12  11      171.86      138.09     34.05 o
   0  12  11      170.06      157.60     15.99 o
   1  12  11      167.39      151.93     25.70 o
   2  12  11      358.32      385.84     15.18 o
  -4  13  11       14.94       12.84      3.60 o
  -3  13  11       65.10       72.15     12.47 o
  -2  13  11       10.10       11.87      3.49 o
  -1  13  11      145.52      134.23     22.62 o
   0  13  11       22.93       27.08      5.35 o
   1  13  11      143.73      143.14     17.77 o
   2  13  11        8.87       14.92      4.10 o
  -3  14  11       21.14       21.88      5.22 o
  -2  14  11       22.13       23.24      4.39 o
  -1  14  11       24.29       15.18      4.09 o
   0  14  11       65.43       66.85      7.32 o
   1  14  11       23.26       31.75      5.94 o
   2  14  11       21.47       17.27      2.74 o
  -3  15  11      262.28      269.22     20.77 o
  -2  15  11       20.29       28.33      6.00 o
  -1  15  11       21.63       27.50      5.93 o
   0  15  11       73.90       91.88      9.79 o
   1  15  11       20.63       27.73      4.35 o
   2  15  11       20.24       27.47      4.07 o
  -2  16  11      105.11       56.06     17.90 o
  -1  16  11       47.27       33.52      5.32 o
   0  16  11        0.04        6.28      2.80 o
   1  16  11       47.92       46.94      7.90 o
   2  16  11      105.48       66.51     15.38 o
  -1  17  11       49.12       46.98      9.31 o
   0  17  11        0.00        5.32      2.80 o
   1  17  11       47.00       40.43      7.45 o
   0   0  12       92.13      135.44      9.89 o
   1   0  12       63.75       57.63      3.82 o
   2   0  12      271.79      293.16      9.54 o
   3   0  12      509.86      543.92     13.70 o
   4   0  12      819.75      795.65     15.54 o
   5   0  12       10.63        7.25      3.07 o
   6   0  12       24.49       38.49     10.06 o
  -6   1  12       29.10       35.21      7.71 o
  -5   1  12       40.08       41.27      8.26 o
  -4   1  12        0.44        6.05      2.12 o
  -3   1  12      144.04      164.03     15.56 o
  -2   1  12      436.66      440.23     11.20 o
  -1   1  12      329.68      350.33     11.45 o
   0   1  12       71.46       76.96      5.26 o
   1   1  12      335.98      335.78     10.34 o
   2   1  12      440.34      439.14     12.96 o
   3   1  12      140.76      161.10     15.82 o
   4   1  12        0.23        1.78      2.00 o
   5   1  12       41.06       42.94      8.96 o
   6   1  12       28.85       23.63      6.65 o
  -6   2  12       11.17       11.79      2.32 o
  -5   2  12       35.93       39.29      6.13 o
  -4   2  12      168.10      139.43     19.54 o
  -3   2  12       63.83       74.06     10.16 o
  -2   2  12      341.21      386.81     14.00 o
  -1   2  12       28.92       27.68      4.93 o
   0   2  12      128.95      124.17      9.53 o
   1   2  12       26.46       28.83      3.52 o
   2   2  12      335.68      372.19     11.15 o
   3   2  12       67.60      100.87      8.80 o
   4   2  12      164.84      167.44     20.59 o
   5   2  12       35.12       36.17      6.55 o
   6   2  12       10.98       16.21      3.55 o
  -6   3  12       82.69       79.17     11.15 o
  -5   3  12      184.77      197.75     19.95 o
  -4   3  12      106.50      114.47      9.37 o
  -3   3  12       58.45       53.04      7.06 o
  -2   3  12       23.02       23.54      2.19 o
  -1   3  12     1438.95     1491.61     21.99 o
   0   3  12     1003.76     1062.72     19.82 o
   1   3  12     1428.76     1511.91     22.51 o
   2   3  12       24.30       22.37      2.75 o
   3   3  12       56.69       48.75      5.39 o
   4   3  12      106.05      109.34     13.80 o
   5   3  12      185.06      204.44     25.37 o
   6   3  12       81.53       82.27     20.28 o
  -6   4  12      106.65       97.43     20.02 o
  -5   4  12      157.00      160.51     25.17 o
  -4   4  12      230.15      235.47     26.21 o
  -3   4  12      438.04      510.31     43.85 o
  -2   4  12     1199.04     1254.43     18.29 o
  -1   4  12      619.02      623.32      9.59 o
   0   4  12      267.63      251.02     22.30 o
   1   4  12      625.07      645.44     10.36 o
   2   4  12     1182.98     1173.57     31.50 o
   3   4  12      441.14      442.66     17.51 o
   4   4  12      235.29      265.77     21.64 o
   5   4  12      154.75      156.65     18.35 o
   6   4  12      107.92       79.75     14.16 o
  -5   5  12      150.81      148.58     20.11 o
  -4   5  12       85.92      101.52      9.42 o
  -3   5  12      243.19      231.07      9.76 o
  -2   5  12       75.70       79.99      5.49 o
  -1   5  12      630.98      648.58      9.47 o
   0   5  12     1855.57     1850.34     59.38 o
   1   5  12      619.05      647.18     10.65 o
   2   5  12       77.64       91.25      9.71 o
   4   5  12       84.31       93.65     13.74 o
   5   5  12      149.08      164.02     17.87 o
  -5   6  12       75.24       67.45      9.55 o
  -4   6  12      309.98      306.90      8.35 o
  -3   6  12      111.56      112.81      3.07 o
  -2   6  12      871.28      928.96     14.31 o
  -1   6  12      227.00      227.28     12.01 o
   0   6  12        2.34        4.14      0.99 o
   1   6  12      229.41      229.25      5.98 o
   2   6  12      863.03      898.48     19.33 o
   4   6  12      310.62      351.12     23.44 o
   5   6  12       73.69       76.18     14.63 o
  -5   7  12      144.93      137.89     20.73 o
  -4   7  12       88.48       85.65      5.60 o
  -3   7  12       17.55       12.70      1.26 o
  -2   7  12       75.76       74.13      4.45 o
  -1   7  12       10.91        7.12      1.32 o
   0   7  12      121.57      128.69     11.02 o
   1   7  12       12.97       11.19      3.18 o
   2   7  12       73.73       77.24      9.25 o
   5   7  12      143.03      118.15     21.09 o
  -5   8  12       33.53       36.16      6.77 o
  -4   8  12       84.43       79.41     16.87 o
  -3   8  12       35.44       27.94      2.54 o
  -2   8  12      125.81      126.00      7.79 o
  -1   8  12       31.00       28.45      2.71 o
   0   8  12      318.77      306.21     28.94 o
   1   8  12       30.44       34.23      3.88 o
   2   8  12      125.08      140.13      9.29 o
   5   8  12       33.83       28.02      5.54 o
  -5   9  12       62.79       56.99     12.93 o
  -4   9  12       14.68       10.63      3.13 o
  -3   9  12       62.23       49.55      4.96 o
  -2   9  12       20.17       15.23      1.65 o
  -1   9  12      363.49      371.85     14.97 o
   0   9  12      673.52      680.65     12.22 o
   1   9  12      366.66      385.25     12.81 o
   2   9  12       19.24       18.54      3.68 o
  -5  10  12       24.57       24.60      5.84 o
  -4  10  12        1.56        3.71      2.93 o
  -3  10  12       42.87       31.76      3.22 o
  -2  10  12       47.07       32.32      5.78 o
  -1  10  12      129.53      103.22      8.55 o
   0  10  12       98.17       96.09     16.26 o
   1  10  12      129.35      137.92     13.98 o
   2  10  12       47.83       37.62      5.57 o
  -4  11  12      145.18      138.05     20.43 o
  -3  11  12       35.43       26.89      5.93 o
  -2  11  12      105.55      115.66     21.07 o
  -1  11  12       80.22       55.70      6.65 o
   0  11  12      387.43      374.98     10.80 o
   1  11  12       78.82       71.15      8.29 o
   2  11  12      103.42      136.43     15.48 o
  -4  12  12        5.91        7.05      3.44 o
  -3  12  12       99.83      104.70     17.57 o
  -2  12  12       68.86       73.56     13.46 o
  -1  12  12       94.28      106.71     13.90 o
   0  12  12        4.51        1.39      2.36 o
   1  12  12       91.08      100.35     14.03 o
   2  12  12       68.04       89.24     10.09 o
  -4  13  12       68.58       62.34     11.70 o
  -3  13  12       56.79       47.84     11.51 o
  -2  13  12      205.90      250.54     39.20 o
  -1  13  12       23.67       29.65      6.19 o
   0  13  12        0.25        1.22      2.99 o
   1  13  12       25.64       39.74      6.65 o
   2  13  12      205.61      264.71     32.55 o
  -3  14  12        4.28        5.19      2.88 o
  -2  14  12      103.65       94.24     16.47 o
  -1  14  12       77.29       90.63     11.77 o
   0  14  12        6.65        4.20      4.04 o
   1  14  12       76.92       80.56     10.06 o
   2  14  12      106.14      110.77     10.93 o
  -2  15  12       93.38       77.83     16.18 o
  -1  15  12       50.30       42.56      9.23 o
   0  15  12        7.98       -1.61      2.93 o
   1  15  12       49.60       45.75      6.67 o
   2  15  12       94.30       96.93      9.83 o
  -2  16  12      105.08       81.72     20.66 o
  -1  16  12        3.41        7.55      2.71 o
   0  16  12       18.66       33.28      4.13 o
   1  16  12        3.69        5.65      2.99 o
   2  16  12      105.98      130.25     13.29 o
   0  17  12       32.12       38.81      8.36 o
   1   0  13      136.18      160.04      8.15 o
   2   0  13        3.17        1.42      0.43 o
   3   0  13       46.35       45.38      7.07 o
   4   0  13       18.40       24.92      5.23 o
   5   0  13      122.67      104.60     17.48 o
   6   0  13        1.64        3.99      2.25 o
  -6   1  13        7.25        5.64      3.09 o
  -5   1  13      104.62       97.48     20.05 o
  -4   1  13       83.91       62.16      7.41 o
  -3   1  13        0.92       -0.35      1.97 o
  -2   1  13      379.45      394.59      7.89 o
  -1   1  13     1027.41     1059.49     15.01 o
   0   1  13        0.01       -0.64      0.93 o
   1   1  13     1032.77     1093.54     21.09 o
   2   1  13      385.94      471.77     32.68 o
   3   1  13        1.18        7.19      3.78 o
   4   1  13       86.82       78.15     10.73 o
   5   1  13      103.73       89.61     12.03 o
   6   1  13        7.82       -0.84      2.99 o
  -5   2  13       85.61      113.19     13.24 o
  -4   2  13      142.15      154.22     15.54 o
  -3   2  13      350.64      368.44     29.72 o
  -2   2  13       45.63       53.05      3.17 o
  -1   2  13      122.86      113.11      7.46 o
   0   2  13       38.48       45.58      3.73 o
   1   2  13      120.32      114.95      6.97 o
   2   2  13       47.60       60.63      6.41 o
   3   2  13      347.87      364.58     14.26 o
   4   2  13      143.23      167.25     13.66 o
   5   2  13       86.31      108.42     17.86 o
  -5   3  13       41.39       39.32      4.75 o
  -4   3  13       95.05       77.65     11.00 o
  -3   3  13      386.73      428.33     15.74 o
  -2   3  13      191.41      205.00     12.18 o
  -1   3  13      163.14      170.60      7.38 o
   0   3  13       83.45       70.11      5.39 o
   1   3  13      158.77      170.71      6.13 o
   2   3  13      186.41      243.75     16.98 o
   3   3  13      390.32      484.95     30.41 o
   4   3  13       97.86       97.48     10.99 o
   5   3  13       40.84       48.80      8.92 o
  -5   4  13        8.74       13.99      3.58 o
  -4   4  13      161.56      198.61     15.71 o
  -3   4  13      221.89      240.98     17.02 o
  -2   4  13       76.73       78.65      5.27 o
  -1   4  13       94.83       96.61      6.30 o
   0   4  13      678.99      673.32     17.93 o
   1   4  13       98.14      110.99      9.77 o
   2   4  13       75.85       78.34     10.02 o
   3   4  13      224.01      232.99     20.89 o
   4   4  13      163.07      153.55     16.19 o
   5   4  13        8.73       11.45      3.16 o
  -5   5  13        1.28       -0.91      2.75 o
  -4   5  13       36.12       46.14      9.45 o
  -3   5  13      501.08      564.57     38.34 o
  -2   5  13      239.97      233.19      5.17 o
  -1   5  13      357.88      374.22      7.74 o
   0   5  13     1727.87     1824.92     33.91 o
   1   5  13      358.57      377.31      8.80 o
   2   5  13      238.17      255.84     12.03 o
   3   5  13      508.05      572.27     35.27 o
   4   5  13       35.77       44.59      5.83 o
   5   5  13        1.32        1.86      1.91 o
  -5   6  13        3.26        7.31      1.96 o
  -4   6  13      129.29      140.03     13.40 o
  -3   6  13       67.08       71.48      6.86 o
  -2   6  13       25.82       21.46      2.84 o
  -1   6  13      675.00      681.40     11.23 o
   0   6  13      342.11      328.22      8.76 o
   1   6  13      672.45      707.97     14.18 o
   2   6  13       24.73       21.79      2.03 o
   4   6  13      131.19      120.83     18.01 o
   5   6  13        3.48        8.07      2.48 o
  -5   7  13       37.72       40.13      6.39 o
  -4   7  13       96.44       99.20     17.09 o
  -3   7  13      201.34      185.31      8.63 o
  -2   7  13      315.91      313.63      5.36 o
  -1   7  13      312.70      308.65      7.31 o
   0   7  13      383.67      388.86      6.27 o
   1   7  13      313.37      307.22     16.90 o
   2   7  13      310.22      311.10     13.15 o
   4   7  13       98.33       85.71     12.82 o
   5   7  13       37.34       36.59      9.45 o
  -5   8  13       16.53       12.35      2.91 o
  -4   8  13      157.68      193.72     26.91 o
  -3   8  13       60.07       47.09      4.96 o
  -2   8  13       21.04       17.80      4.16 o
  -1   8  13      619.02      642.27     15.31 o
   0   8  13      531.36      529.53     10.28 o
   1   8  13      612.00      640.07     17.31 o
   2   8  13       21.40       23.28      4.42 o
   5   8  13       17.92       10.63      3.15 o
  -5   9  13       63.15       66.02     15.29 o
  -4   9  13       92.99       87.31     10.57 o
  -3   9  13      289.07      322.68      8.54 o
  -2   9  13       12.73       14.98      3.00 o
  -1   9  13      330.87      302.76      9.62 o
   0   9  13      111.50      110.47     12.30 o
   1   9  13      337.77      358.83     30.72 o
   2   9  13       12.22       15.53      2.71 o
   5   9  13       61.73       61.44     11.93 o
  -4  10  13       25.83       23.48      4.42 o
  -3  10  13        2.73        1.78      0.78 o
  -2  10  13       13.01        8.40      3.70 o
  -1  10  13      412.55      453.46      6.81 o
   0  10  13       53.99       39.32      6.48 o
   1  10  13      407.68      463.28     10.31 o
   2  10  13       13.07       14.15      2.78 o
  -4  11  13        9.80        8.90      2.22 o
  -3  11  13       12.68        5.25      2.68 o
  -2  11  13       17.07        7.03      3.02 o
  -1  11  13       59.12       53.12      7.28 o
   0  11  13      433.65      469.25     11.63 o
   1  11  13       56.32       60.60      7.71 o
   2  11  13       17.39        9.92      1.75 o
  -4  12  13        1.38        4.96      2.28 o
  -3  12  13       34.23       29.30      5.62 o
  -2  12  13        3.30        5.38      3.44 o
  -1  12  13      203.78      216.82     22.98 o
   0  12  13        5.16        9.37      3.15 o
   1  12  13      204.79      228.83     22.14 o
   2  12  13        3.94        5.99      4.57 o
  -3  13  13      134.22      157.39     27.14 o
  -2  13  13       52.02       43.43      7.36 o
  -1  13  13       28.25       21.99      4.39 o
   0  13  13       83.86       99.91     19.53 o
   1  13  13       27.61       19.64      4.13 o
   2  13  13       52.07       49.17      6.78 o
  -3  14  13      155.89      118.74     25.40 o
  -2  14  13       18.27       24.35      5.77 o
  -1  14  13       67.46       63.41      9.89 o
   0  14  13       85.31       65.61     11.66 o
   1  14  13       68.04       50.74      9.63 o
   2  14  13       18.00       22.54      3.13 o
  -2  15  13       17.87       20.67      6.15 o
  -1  15  13        3.81        5.51      3.32 o
   0  15  13       14.86        7.52      4.38 o
   1  15  13        3.97        2.58      2.45 o
   2  15  13       17.72       27.85      3.93 o
  -1  16  13       19.54       16.41      3.73 o
   0  16  13       82.37       92.23     11.02 o
   1  16  13       19.32       10.70      2.49 o
   0   0  14       23.98       12.99      1.91 o
   1   0  14       11.73       11.98      1.39 o
   2   0  14      523.15      576.92     17.79 o
   3   0  14      465.08      545.04     30.56 o
   4   0  14      199.05      200.20     21.08 o
   5   0  14       20.32       23.04      5.35 o
  -5   1  14        3.10        7.19      2.73 o
  -4   1  14        8.66       17.82      4.09 o
  -3   1  14      101.22       96.78     11.19 o
  -2   1  14      192.37      203.17     15.98 o
  -1   1  14       47.16       49.22      3.76 o
   0   1  14        0.36        3.41      0.94 o
   1   1  14       49.21       51.42      4.34 o
   2   1  14      189.17      255.17     20.92 o
   3   1  14      104.53      107.00     12.80 o
   4   1  14        7.93       13.93      2.54 o
   5   1  14        3.14        6.70      3.84 o
  -5   2  14       20.64       24.11      5.97 o
  -4   2  14       18.48       37.27      5.10 o
  -3   2  14      167.64      153.46     15.09 o
  -2   2  14      292.91      341.41      5.14 o
  -1   2  14      368.44      369.04      9.89 o
   0   2  14      494.32      458.66     19.09 o
   1   2  14      366.07      370.95      8.26 o
   2   2  14      294.96      339.02     25.36 o
   3   2  14      172.65      151.86     14.41 o
   4   2  14       17.31       16.41      3.31 o
   5   2  14       20.09       22.99      5.18 o
  -5   3  14       96.29       74.85      9.94 o
  -4   3  14      122.59      116.71     17.16 o
  -3   3  14      126.77      128.17     11.84 o
  -2   3  14      233.06      229.32      6.73 o
  -1   3  14      334.89      354.38     10.99 o
   0   3  14       90.47       77.02      7.92 o
   1   3  14      332.96      350.59      8.31 o
   2   3  14      232.32      236.37     13.55 o
   3   3  14      123.11      124.63     20.60 o
   4   3  14      119.18      134.30     23.09 o
   5   3  14       99.14       88.87      9.32 o
  -5   4  14       33.44       29.53      6.45 o
  -4   4  14       35.67       31.40      6.05 o
  -3   4  14      186.37      199.45     17.57 o
  -2   4  14      698.36      719.47     18.52 o
  -1   4  14      190.34      180.11      5.19 o
   0   4  14     1559.96     1744.54     21.76 o
   1   4  14      185.76      184.06     14.62 o
   2   4  14      688.85      778.95     52.59 o
   3   4  14      188.92      202.20     19.16 o
   4   4  14       37.52       29.17      7.31 o
   5   4  14       32.77       22.05      4.02 o
  -5   5  14      170.49      155.36     31.57 o
  -4   5  14       72.40       53.46      8.92 o
  -3   5  14       45.90       39.77      5.93 o
  -2   5  14      502.54      508.81      9.31 o
  -1   5  14      484.88      506.51      8.10 o
   0   5  14        4.08        3.58      1.76 o
   1   5  14      476.07      505.57      8.21 o
   2   5  14      502.37      524.25     15.66 o
   3   5  14       46.46       50.75      7.96 o
   4   5  14       71.98       58.78     10.83 o
   5   5  14      173.24      167.76     26.80 o
  -5   6  14       64.50       59.41     12.99 o
  -4   6  14      119.08      146.69     18.56 o
  -3   6  14        8.50       10.28      2.90 o
  -2   6  14      145.54      143.32      4.76 o
  -1   6  14       20.01       17.63      3.93 o
   0   6  14        1.43        2.50      1.04 o
   1   6  14       18.21       17.85      2.19 o
   2   6  14      143.33      139.50      6.36 o
   3   6  14        9.18        3.00      3.31 o
   4   6  14      120.91      129.20     17.19 o
   5   6  14       64.30       71.53     12.67 o
  -5   7  14      111.62      100.42     18.02 o
  -4   7  14       23.46       22.60      5.97 o
  -3   7  14       59.56       41.57      4.80 o
  -2   7  14      141.74      115.66      7.47 o
  -1   7  14      442.08      456.04      9.27 o
   0   7  14        8.74       10.31      2.18 o
   1   7  14      439.26      454.86     11.91 o
   2   7  14      136.63      136.69      8.94 o
   4   7  14       22.17       22.85      3.90 o
   5   7  14      110.30      104.94     20.35 o
  -5   8  14       28.59       15.19      6.31 o
  -4   8  14       67.09       78.65     11.81 o
  -3   8  14       74.23       44.48      5.03 o
  -2   8  14      196.59      215.07     10.55 o
  -1   8  14      327.59      348.53      6.23 o
   0   8  14      355.99      381.67      9.88 o
   1   8  14      322.46      355.57      9.48 o
   2   8  14      199.22      222.61     20.89 o
   5   8  14       28.66       23.46      7.74 o
  -4   9  14       71.93       82.46     11.83 o
  -3   9  14       89.37      110.97     16.18 o
  -2   9  14       18.38       15.43      2.62 o
  -1   9  14      119.27      113.73      9.86 o
   0   9  14       82.55       83.66      9.36 o
   1   9  14      117.41      124.47     12.13 o
   2   9  14       18.02       18.85      2.54 o
  -4  10  14       29.46       22.35      5.86 o
  -3  10  14       28.56       26.62      6.60 o
  -2  10  14       92.94       74.13     11.17 o
  -1  10  14       35.66       28.48      2.79 o
   0  10  14       77.25       90.32      7.93 o
   1  10  14       34.06       42.03      4.81 o
   2  10  14       93.67       84.43     11.13 o
  -4  11  14       68.58       56.68     10.92 o
  -3  11  14      161.07      129.08     20.32 o
  -2  11  14      140.51      114.99     23.61 o
  -1  11  14       58.95       44.99     14.24 o
   0  11  14        2.06        3.81      1.73 o
   1  11  14       56.68       50.25     10.18 o
   2  11  14      141.50      165.15     15.60 o
   3  11  14      160.89      151.17     16.51 o
  -3  12  14        5.55        5.89      2.35 o
  -2  12  14       64.49       63.97      9.28 o
  -1  12  14       55.68       56.60      8.07 o
   0  12  14        1.89        6.78      2.06 o
   1  12  14       53.68       48.91      7.63 o
   2  12  14       65.40       69.30     11.29 o
   3  12  14        6.31        5.06      1.42 o
  -3  13  14       89.76       84.57     15.79 o
  -2  13  14       81.82       80.28     14.67 o
  -1  13  14       59.98       58.63      8.18 o
   0  13  14        5.12        7.36      2.83 o
   1  13  14       59.11       67.48      8.06 o
   2  13  14       84.30      102.77     10.34 o
  -2  14  14       34.11       36.50      8.00 o
  -1  14  14       57.02       61.13     10.92 o
   0  14  14       21.43       17.22      2.90 o
   1  14  14       55.93       69.73      9.51 o
   2  14  14       34.01       35.78      6.86 o
  -1  15  14       42.67       42.50     10.31 o
   0  15  14        6.98        4.49      3.62 o
   1  15  14       42.18       44.38      5.41 o
   1   0  15        6.62        3.32      1.19 o
   2   0  15      229.43      199.73     10.39 o
   3   0  15       25.83       24.08      4.13 o
   4   0  15      120.41      167.35     14.41 o
   5   0  15        7.97        9.15      2.20 o
  -5   1  15      237.86      242.69     25.40 o
  -4   1  15       23.75       19.61      6.34 o
  -3   1  15      162.61      157.09     14.77 o
  -2   1  15      279.77      306.75      8.59 o
  -1   1  15      279.35      272.11     12.75 o
   0   1  15        0.02        0.96      1.90 o
   1   1  15      282.81      305.40     15.95 o
   2   1  15      279.66      308.36     27.09 o
   3   1  15      162.86      142.93     11.99 o
   4   1  15       22.91       22.77      5.44 o
   5   1  15      234.87      234.88     27.15 o
  -5   2  15       16.53       21.44      4.75 o
  -4   2  15       63.46       58.67     12.19 o
  -3   2  15      134.35      165.11     16.57 o
  -2   2  15      364.09      365.23      8.53 o
  -1   2  15      101.02      120.66      7.71 o
   0   2  15        2.61        3.21      1.26 o
   1   2  15      102.63      127.45      9.70 o
   2   2  15      370.67      429.64     31.92 o
   3   2  15      138.29      186.27     16.19 o
   4   2  15       62.31       71.22      8.73 o
   5   2  15       15.57       22.31      5.87 o
  -5   3  15      153.05      139.17     14.60 o
  -4   3  15       34.32       30.31      5.87 o
  -3   3  15      207.64      224.57     15.66 o
  -2   3  15       63.08       69.23     14.08 o
  -1   3  15      194.36      186.85      6.54 o
   0   3  15      497.21      512.99      8.61 o
   1   3  15      198.34      191.37     12.89 o
   2   3  15       65.65       61.95      8.76 o
   3   3  15      206.64      213.34     19.41 o
   4   3  15       34.98       28.33      7.34 o
   5   3  15      151.20      137.63     17.63 o
  -5   4  15       52.92       49.99     10.23 o
  -4   4  15       49.95       55.81     10.48 o
  -3   4  15      208.89      225.14     15.32 o
  -2   4  15      283.01      310.61      7.84 o
  -1   4  15      111.42      113.16      7.57 o
   0   4  15      314.80      298.89      6.41 o
   1   4  15      113.04      111.69      8.21 o
   2   4  15      284.00      308.09     25.92 o
   3   4  15      208.54      234.08     16.70 o
   4   4  15       52.19       59.34      9.25 o
   5   4  15       52.89       53.39      9.96 o
  -5   5  15       14.42        8.28      3.83 o
  -4   5  15       24.82       25.66      5.52 o
  -3   5  15       95.56       93.98     15.48 o
  -2   5  15       30.71       22.14      2.11 o
  -1   5  15       96.69       88.71      8.46 o
   0   5  15       63.56       61.60      6.73 o
   1   5  15       95.20       90.70     14.26 o
   2   5  15       29.52       22.55      2.40 o
   3   5  15       92.40       88.18     17.98 o
   4   5  15       25.41       21.12      4.96 o
   5   5  15       14.25       16.89      5.29 o
  -5   6  15        8.64        9.42      4.15 o
  -4   6  15       20.66       17.64      5.42 o
  -3   6  15       18.62       20.49      3.31 o
  -2   6  15      111.18       89.94      5.71 o
  -1   6  15       25.42       27.07      2.41 o
   0   6  15      295.66      312.93     16.77 o
   1   6  15       23.47       27.78      3.13 o
   2   6  15      111.41       98.58     10.29 o
   3   6  15       18.89       35.58      5.78 o
   4   6  15       21.02       27.14      6.52 o
   5   6  15        8.97        6.00      2.90 o
  -4   7  15       15.69       20.96      5.04 o
  -3   7  15       57.49       55.68     10.05 o
  -2   7  15       55.90       50.00      6.01 o
  -1   7  15      185.24      202.96     11.53 o
   0   7  15       96.41       90.18      7.88 o
   1   7  15      182.70      226.92     20.02 o
   2   7  15       55.62       53.86      6.76 o
   4   7  15       16.83       13.80      3.68 o
  -4   8  15      136.71      114.28     24.38 o
  -3   8  15       23.76       28.23      5.54 o
  -2   8  15      169.91      157.17      7.60 o
  -1   8  15      200.84      215.14      9.01 o
   0   8  15       10.25       10.64      2.43 o
   1   8  15      202.61      215.18     24.08 o
   2   8  15      167.58      174.31     15.00 o
   4   8  15      138.69      136.37     19.48 o
  -4   9  15       35.67       30.81      6.76 o
  -3   9  15       20.32       11.47      4.32 o
  -2   9  15      142.91      112.63     12.27 o
  -1   9  15      387.58      423.92     17.90 o
   0   9  15       51.24       42.43      7.54 o
   1   9  15      379.12      447.69     33.24 o
   2   9  15      142.13      146.04     16.03 o
  -4  10  15      154.82      136.58     20.43 o
  -3  10  15       56.16       58.18     10.99 o
  -2  10  15      164.63      155.25     15.61 o
  -1  10  15      117.10      106.05     19.68 o
   0  10  15        0.13        3.42      2.02 o
   1  10  15      117.43      128.50     17.16 o
   2  10  15      159.01      160.74     23.35 o
  -3  11  15        4.74        1.00      2.71 o
  -2  11  15      167.83      180.57     23.91 o
  -1  11  15      117.68      118.76     14.29 o
   0  11  15       16.03       19.27      4.09 o
   1  11  15      118.24      119.77     14.55 o
   2  11  15      167.54      221.11     17.03 o
   3  11  15        4.75        1.94      1.49 o
  -3  12  15      105.21       95.53     20.98 o
  -2  12  15      309.87      298.09     33.47 o
  -1  12  15       65.46       79.47     10.96 o
   0  12  15       33.42       42.79      5.77 o
   1  12  15       64.76       84.18     11.87 o
   2  12  15      308.63      383.01     13.86 o
   3  12  15      105.45       55.71     15.31 o
  -2  13  15       22.41       20.51      6.35 o
  -1  13  15       66.89       61.95      9.32 o
   0  13  15       95.10      103.46     16.79 o
   1  13  15       69.33       75.12      6.60 o
   2  13  15       21.44       18.03      2.75 o
  -2  14  15       48.43       46.77      7.99 o
  -1  14  15       18.81       18.69      6.09 o
   0  14  15        2.61        4.25      2.62 o
   1  14  15       17.86       21.66      4.12 o
   2  14  15       47.94       45.32      5.93 o
   0  15  15       43.67       34.98      8.13 o
   0   0  16     2270.32     2516.10     23.24 o
   1   0  16       22.89       28.90      2.43 o
   2   0  16      110.90      128.89      9.95 o
   3   0  16      152.43      139.62     17.38 o
   4   0  16      167.19      118.83     17.69 o
   5   0  16        2.61       -1.41      2.75 o
  -5   1  16       13.42        8.65      2.41 o
  -4   1  16       48.10       41.62      7.07 o
  -3   1  16      267.38      250.36     31.08 o
  -2   1  16      132.60      126.77      5.10 o
  -1   1  16      240.83      245.45      8.03 o
   0   1  16       34.15       36.51      2.87 o
   1   1  16      239.77      254.98      8.39 o
   2   1  16      130.63      135.92     13.35 o
   3   1  16      267.08      305.33     21.17 o
   4   1  16       48.50       46.88      9.39 o
   5   1  16       13.65       13.08      3.49 o
  -5   2  16       20.25       15.05      4.71 o
  -4   2  16      118.75      111.92     16.64 o
  -3   2  16      229.38      248.72     27.34 o
  -2   2  16      131.57      132.89      3.10 o
  -1   2  16       70.36       75.03      6.09 o
   0   2  16      851.29      922.79     18.41 o
   1   2  16       73.64       80.13      5.49 o
   2   2  16      130.26      143.81     17.27 o
   3   2  16      226.90      243.32     21.02 o
   4   2  16      116.37      100.78     15.66 o
   5   2  16       21.15       28.63      8.05 o
  -5   3  16       26.27       32.17      4.90 o
  -4   3  16       61.21       63.06      9.74 o
  -3   3  16      470.30      536.66     37.39 o
  -2   3  16       42.52       45.32      4.72 o
  -1   3  16      237.97      225.99     15.41 o
   0   3  16        5.59        4.86      1.61 o
   1   3  16      234.32      226.40     13.35 o
   2   3  16       41.30       48.91      7.06 o
   3   3  16      474.99      578.76     86.05 o
   4   3  16       62.48       61.12      8.34 o
   5   3  16       26.20       22.77      4.78 o
  -5   4  16       74.91       78.25     12.84 o
  -4   4  16        0.33        5.91      1.38 o
  -3   4  16       22.55       21.30      4.32 o
  -2   4  16       22.71       26.09      3.22 o
  -1   4  16      132.90      136.94     10.73 o
   0   4  16        1.66        1.68      3.00 o
   1   4  16      134.71      147.85      9.52 o
   2   4  16       24.25       28.91      4.74 o
   3   4  16       22.25       12.63      4.57 o
   4   4  16        0.46        2.99      1.97 o
   5   4  16       77.12       85.29     13.57 o
  -4   5  16       29.64       24.38      8.12 o
  -3   5  16       31.64       35.72      7.96 o
  -2   5  16       13.88       20.30      2.20 o
  -1   5  16       87.20       75.35      5.37 o
   0   5  16      109.72      111.55      6.55 o
   1   5  16       86.60       84.39      6.07 o
   2   5  16       11.85       20.39      3.00 o
   3   5  16       32.13       25.82      5.76 o
   4   5  16       30.72       34.56      6.05 o
  -4   6  16       96.86       93.37     12.57 o
  -3   6  16       16.09       17.40      3.75 o
  -2   6  16       65.66       63.87      4.45 o
  -1   6  16      480.14      496.72      7.13 o
   0   6  16       96.18      103.43     16.16 o
   1   6  16      473.04      513.16      9.61 o
   2   6  16       67.24       81.20      6.12 o
   3   6  16       16.30       11.39      4.31 o
   4   6  16       97.09       78.31     13.76 o
  -4   7  16       23.59       35.72      6.60 o
  -3   7  16       57.58       53.29     10.93 o
  -2   7  16       11.55        8.49      2.73 o
  -1   7  16       98.94       91.35     13.74 o
   0   7  16       11.28        9.57      1.25 o
   1   7  16      100.88      116.09     14.44 o
   2   7  16       11.92        8.45      1.03 o
   3   7  16       57.55       53.19      8.23 o
   4   7  16       23.60       23.86      6.89 o
  -4   8  16       69.78       63.11     11.08 o
  -3   8  16       10.77       23.43      3.62 o
  -2   8  16       12.37       12.06      2.12 o
  -1   8  16      185.66      181.71     10.97 o
   0   8  16       62.40       52.91     10.72 o
   1   8  16      183.89      189.79     21.85 o
   2   8  16       11.83       11.90      2.73 o
   4   8  16       69.80       53.75     15.66 o
  -4   9  16       24.30       21.66      6.89 o
  -3   9  16       98.20       97.01     19.12 o
  -2   9  16        3.16        6.23      3.23 o
  -1   9  16       78.48       62.08     11.40 o
   0   9  16      171.75      194.24     18.73 o
   1   9  16       77.71       67.50      8.26 o
   2   9  16        3.55        4.62      1.68 o
   4   9  16       24.00       25.25      4.86 o
  -3  10  16       21.42       11.50      4.09 o
  -2  10  16       17.90       20.02      4.91 o
  -1  10  16      178.53      152.81     38.82 o
   0  10  16        1.01        6.54      2.07 o
   1  10  16      178.89      200.26     23.25 o
   2  10  16       18.29       21.72      3.73 o
  -3  11  16      138.87      139.36     24.28 o
  -2  11  16       25.83       24.09      6.68 o
  -1  11  16      114.70      123.25     17.44 o
   0  11  16      139.45      141.62     20.95 o
   1  11  16      113.11      106.81     17.15 o
   2  11  16       26.76       32.85      3.35 o
  -1  12  16      122.00      108.52     15.86 o
   0  12  16       39.39       46.43     10.09 o
   1  12  16      119.87      103.33     18.37 o
   2  12  16       12.83       22.48      3.39 o
  -2  13  16       40.03       33.76      8.18 o
  -1  13  16       17.80       14.67      4.55 o
   0  13  16       11.75       14.84      2.83 o
   1  13  16       17.58       15.53      2.99 o
   2  13  16       40.21       43.40      7.81 o
  -1  14  16       71.45       56.13     15.69 o
   0  14  16        9.19        2.67      2.22 o
   1  14  16       70.05       83.78      6.77 o
   1   0  17       49.70       58.68      3.57 o
   2   0  17      154.21      143.14      2.73 o
   3   0  17       31.11       18.18      6.23 o
   4   0  17        7.77       11.93      2.91 o
  -4   1  17       22.66       24.40      4.62 o
  -3   1  17      203.12      201.99     21.22 o
  -2   1  17       69.82       63.53      7.60 o
  -1   1  17      209.60      231.68     16.91 o
   0   1  17       42.97       40.76      2.99 o
   1   1  17      215.66      227.08     15.12 o
   2   1  17       69.86       78.36     11.28 o
   3   1  17      203.69      186.89     20.46 o
   4   1  17       23.42       27.14      3.54 o
  -4   2  17       83.59       67.34     10.84 o
  -3   2  17      193.43      208.22     20.60 o
  -2   2  17      425.46      449.68     21.85 o
  -1   2  17       48.72       51.27      8.58 o
   0   2  17      361.43      378.79     12.82 o
   1   2  17       48.74       52.72      5.00 o
   2   2  17      427.71      491.95     33.17 o
   3   2  17      193.17      176.38     25.12 o
   4   2  17       82.66       70.83     12.70 o
  -4   3  17       37.15       40.95      7.63 o
  -3   3  17      270.75      291.18     22.24 o
  -2   3  17      139.66      144.52     15.47 o
  -1   3  17      160.31      177.65     13.03 o
   0   3  17        7.32        9.28      1.25 o
   1   3  17      165.04      181.94     12.85 o
   2   3  17      138.60      144.32     11.12 o
   3   3  17      270.99      251.72     22.72 o
   4   3  17       37.91       44.59      8.52 o
  -4   4  17        0.06        4.16      2.91 o
  -3   4  17       37.96       39.62      4.38 o
  -2   4  17      180.10      178.67      7.17 o
  -1   4  17       10.21       13.61      1.41 o
   0   4  17        0.88        0.66      1.28 o
   1   4  17        9.03       10.66      1.65 o
   2   4  17      179.87      166.45     27.11 o
   3   4  17       37.78       41.30      7.36 o
   4   4  17        0.09        3.12      2.44 o
  -4   5  17       27.12       26.57      7.12 o
  -3   5  17       55.56       62.03      9.38 o
  -2   5  17      123.13       98.34     17.85 o
  -1   5  17       85.39       86.21      6.39 o
   0   5  17      294.22      312.81      8.07 o
   1   5  17       84.52       96.53      9.59 o
   2   5  17      120.84      114.35     13.67 o
   3   5  17       55.32       62.26     12.87 o
   4   5  17       26.78       31.44      4.73 o
  -4   6  17        4.98        5.45      2.10 o
  -3   6  17       65.11       61.15     15.06 o
  -2   6  17       59.03       46.42      4.76 o
  -1   6  17       43.51       31.08      2.99 o
   0   6  17       96.37      115.24      9.41 o
   1   6  17       42.68       45.09      4.32 o
   2   6  17       60.39       55.00      6.30 o
   3   6  17       65.48       56.64     12.31 o
   4   6  17        4.93        4.13      2.13 o
  -4   7  17       29.39       23.02      6.00 o
  -3   7  17        4.55       14.61      4.15 o
  -2   7  17      117.06      126.91     18.34 o
  -1   7  17      185.03      204.90     24.66 o
   0   7  17       98.83       74.87     14.18 o
   1   7  17      187.02      230.07     20.51 o
   2   7  17      116.48      135.61     11.18 o
   3   7  17        4.45        6.81      2.31 o
   4   7  17       30.26       30.46      5.96 o
  -3   8  17        2.53        7.63      2.19 o
  -2   8  17       68.49       66.61     11.80 o
  -1   8  17       27.25       22.83      4.76 o
   0   8  17       45.06       42.66      8.52 o
   1   8  17       27.72       27.41      6.26 o
   2   8  17       67.98       60.80      9.90 o
   3   8  17        3.04        6.42      2.58 o
  -3   9  17       43.25       34.20      8.50 o
  -2   9  17       21.98       24.01      5.16 o
  -1   9  17       98.74       73.61     13.96 o
   0   9  17        3.58        9.35      3.02 o
   1   9  17       98.10       87.37     14.93 o
   2   9  17       22.59       18.59      4.81 o
  -3  10  17       23.22       16.54      3.39 o
  -2  10  17      525.05      575.86     14.64 o
  -1  10  17       19.86       12.22      3.13 o
   0  10  17       17.58       21.50      5.28 o
   1  10  17       20.38       11.06      4.22 o
   2  10  17      521.08      550.75     11.73 o
  -2  11  17       47.06       32.47      7.20 o
  -1  11  17      123.40      117.00     17.31 o
   0  11  17       94.53       81.66     11.99 o
   1  11  17      121.06      104.60     16.22 o
   2  11  17       46.67       41.65      7.09 o
  -2  12  17       80.37       71.59     13.19 o
  -1  12  17        9.27       10.31      3.02 o
   0  12  17        5.20        3.73      2.02 o
   1  12  17        8.89       16.82      5.23 o
   2  12  17       78.77       79.30     10.39 o
  -1  13  17       62.84       61.96     11.77 o
   0  13  17      110.45      113.84     20.18 o
   1  13  17       61.79       64.09     10.76 o
   0   0  18      447.30      460.10      9.92 o
   1   0  18       55.45       56.68      3.60 o
   2   0  18      182.98      181.65      5.76 o
   3   0  18       28.97       25.75      4.49 o
   4   0  18       49.20       64.03     12.19 o
  -4   1  18       28.82       32.50      7.02 o
  -3   1  18      325.73      407.96     19.32 o
  -2   1  18       96.47       87.03      3.43 o
  -1   1  18       39.90       36.85      3.59 o
   0   1  18      527.62      560.76      9.12 o
   1   1  18       39.53       37.59      3.71 o
   2   1  18       94.90      107.92     12.03 o
   3   1  18      325.65      429.98     34.59 o
   4   1  18       28.85       28.21      6.83 o
  -4   2  18      142.48      107.39     19.95 o
  -3   2  18       54.02       50.03      7.89 o
  -2   2  18      108.88      111.45     10.62 o
  -1   2  18       58.91       60.03      7.76 o
   0   2  18      326.52      363.88     10.09 o
   1   2  18       57.23       53.14      4.15 o
   2   2  18      108.82       97.25     19.25 o
   3   2  18       54.72       54.90      8.10 o
   4   2  18      142.09      133.72     19.76 o
  -4   3  18       99.67       84.95     15.69 o
  -3   3  18      315.68      340.21     16.96 o
  -2   3  18      136.76      172.99     20.03 o
  -1   3  18       15.50       12.59      1.48 o
   0   3  18        5.00       11.28      3.86 o
   1   3  18       16.28       12.54      1.69 o
   2   3  18      139.50      163.32     23.43 o
   3   3  18      313.49      288.79     32.92 o
   4   3  18       99.15       84.78     18.16 o
  -4   4  18       46.18       30.68      6.97 o
  -3   4  18       61.82       39.69      8.23 o
  -2   4  18      442.35      490.58     25.24 o
  -1   4  18      101.42      100.54      9.36 o
   0   4  18      105.16       85.12      7.67 o
   1   4  18      100.05      100.23      9.69 o
   2   4  18      441.72      518.08     12.76 o
   3   4  18       63.06       49.52      6.31 o
   4   4  18       46.54       25.95      8.02 o
  -4   5  18       39.78       39.20      7.41 o
  -3   5  18       14.10       15.18      3.97 o
  -2   5  18      257.45      303.96     24.38 o
  -1   5  18        7.20       10.96      1.98 o
   0   5  18      102.54       93.84     11.41 o
   1   5  18        7.30       13.16      2.56 o
   2   5  18      264.44      233.28     27.37 o
   3   5  18       14.05       10.60      5.73 o
   4   5  18       39.13       39.50      8.28 o
  -3   6  18       15.59       15.71      3.13 o
  -2   6  18       49.84       39.05      7.86 o
  -1   6  18       22.40       16.80      3.55 o
   0   6  18        1.18        1.44      1.20 o
   1   6  18       23.37       12.91      2.23 o
   2   6  18       50.40       44.72      4.90 o
   3   6  18       15.65       16.90      3.52 o
  -3   7  18       30.66       18.30      5.62 o
  -2   7  18       53.71       39.27      9.52 o
  -1   7  18       15.53        8.50      1.24 o
   0   7  18        0.59        1.98      1.26 o
   1   7  18       14.89       10.82      2.65 o
   2   7  18       54.77       44.01      5.60 o
   3   7  18       31.92       29.41      6.20 o
  -3   8  18        9.41        3.99      3.13 o
  -2   8  18       16.04       12.57      3.55 o
  -1   8  18       68.60       56.52     14.74 o
   0   8  18       97.57       76.46     14.90 o
   1   8  18       66.80       69.77     10.80 o
   2   8  18       16.68       12.76      1.71 o
   3   8  18        9.04        3.65      3.44 o
  -3   9  18       65.95       70.06     11.63 o
  -2   9  18       21.19       15.66      3.71 o
  -1   9  18       77.65       74.78     12.12 o
   0   9  18       39.57       47.69      6.90 o
   1   9  18       77.08       60.57      7.73 o
   2   9  18       21.27       15.79      3.60 o
   3   9  18       68.25       67.40     15.58 o
  -2  10  18       30.47       17.83      5.23 o
  -1  10  18       39.44       31.68      4.02 o
   0  10  18      307.23      362.68     15.82 o
   1  10  18       39.36       33.05      6.86 o
   2  10  18       30.51       18.18      3.90 o
  -2  11  18       22.97       19.98      4.16 o
  -1  11  18      136.61      130.63     25.53 o
   0  11  18       10.90        9.25      2.32 o
   1  11  18      135.79      136.79     16.02 o
  -1  12  18       46.24       54.83      9.81 o
   0  12  18      148.56      132.41     21.95 o
   1  12  18       45.19       38.24      8.51 o
   1   0  19       58.20       48.56      5.45 o
   2   0  19      323.63      381.20     31.21 o
   3   0  19       42.65       26.59      6.76 o
   4   0  19       17.09       18.41      4.10 o
  -4   1  19       13.34       13.16      3.17 o
  -3   1  19        1.84       -1.38      2.80 o
  -2   1  19       59.59       57.03     11.79 o
  -1   1  19      360.39      411.91     11.89 o
   0   1  19        0.08        4.24      3.12 o
   1   1  19      359.07      398.70     15.70 o
   2   1  19       59.46       58.60      7.48 o
   3   1  19        1.70        5.99      1.99 o
   4   1  19       13.04        9.25      3.04 o
  -4   2  19        5.21        8.65      3.71 o
  -3   2  19      244.54      257.23     28.76 o
  -2   2  19      209.38      212.76     27.81 o
  -1   2  19        8.82        9.42      1.89 o
   0   2  19       27.25       30.98      3.23 o
   1   2  19        8.93        9.93      1.43 o
   2   2  19      209.49      271.01     13.82 o
   3   2  19      241.06      270.51     18.06 o
   4   2  19        5.39        4.78      2.54 o
  -3   3  19       30.22       22.56      5.67 o
  -2   3  19       44.18       34.33      5.52 o
  -1   3  19      311.18      315.13     15.00 o
   0   3  19       11.82        4.07      1.21 o
   1   3  19      307.21      338.72     21.62 o
   2   3  19       43.00       35.88      6.42 o
   3   3  19       30.86       21.85      6.71 o
  -3   4  19      203.65      154.71     28.69 o
  -2   4  19       15.06       11.63      2.93 o
  -1   4  19       79.44       76.73      7.11 o
   0   4  19        3.81        7.82      2.61 o
   1   4  19       77.40       80.27      8.42 o
   2   4  19       14.56       18.69      4.49 o
   3   4  19      202.25      169.90     24.62 o
  -3   5  19       49.28       52.61      7.99 o
  -1   5  19       48.41       53.62      5.52 o
   0   5  19       11.26       11.60      2.90 o
   1   5  19       48.26       49.39      6.48 o
   2   5  19       30.20       29.99      6.73 o
   3   5  19       49.73       46.91      9.51 o
  -3   6  19       19.14       18.64      3.62 o
  -2   6  19        2.66        2.39      1.23 o
  -1   6  19       90.56       72.10     11.58 o
   0   6  19        7.72        3.89      1.72 o
   1   6  19       88.74       70.05      8.19 o
   2   6  19        2.87        8.02      2.59 o
   3   6  19       18.87       17.16      4.58 o
  -3   7  19       21.21       11.73      4.12 o
  -2   7  19        5.59       14.48      3.78 o
  -1   7  19       23.41       15.37      4.29 o
   0   7  19      176.05      179.15     10.60 o
   1   7  19       24.14       18.94      2.49 o
   2   7  19        5.70        9.50      3.57 o
   3   7  19       21.42       15.99      5.73 o
  -2   8  19      112.80       90.03     21.64 o
  -1   8  19       63.03       54.74      7.58 o
   0   8  19       29.68       24.05      4.71 o
   1   8  19       61.87       49.61      7.45 o
   2   8  19      115.64       85.88     13.66 o
  -2   9  19       59.65       48.97      8.19 o
  -1   9  19       91.37       82.99     16.31 o
   0   9  19        3.35        4.48      2.45 o
   1   9  19       93.68       73.79     16.03 o
   2   9  19       60.26       56.67     10.23 o
  -1  10  19       85.45       81.04     14.12 o
   0  10  19       66.15       65.42     14.00 o
   1  10  19       84.89       63.60     13.41 o
   0  11  19       61.24       54.09     10.64 o
   0   0  20      321.03      419.11     18.34 o
   1   0  20        0.35        2.10      2.51 o
   2   0  20       61.02       53.77     10.89 o
   3   0  20        0.35        4.54      2.36 o
  -3   1  20      239.23      244.59     35.44 o
  -2   1  20       43.46       50.75      7.35 o
  -1   1  20       57.74       53.99      6.84 o
   0   1  20        3.46        5.35      1.50 o
   1   1  20       55.32       48.89      6.33 o
   2   1  20       44.24       37.53      6.60 o
   3   1  20      239.20      292.74     29.65 o
  -3   2  20        0.60        1.44      2.52 o
  -2   2  20       49.60       42.59      7.61 o
  -1   2  20        2.45        5.37      1.52 o
   0   2  20      149.08      140.50     13.68 o
   1   2  20        2.79        1.59      3.55 o
   2   2  20       48.54       42.26      8.03 o
   3   2  20        0.57       -0.26      2.77 o
  -3   3  20       53.50       35.47      8.16 o
  -2   3  20      305.40      296.51     32.99 o
  -1   3  20       31.54       31.75      5.50 o
   0   3  20       69.39       53.54      6.38 o
   1   3  20       30.87       22.30      3.47 o
   2   3  20      309.10      265.37     38.92 o
   3   3  20       54.92       33.60      8.52 o
  -3   4  20       26.84       15.51      7.13 o
  -2   4  20       30.33       31.24      5.09 o
  -1   4  20       52.25       40.61      5.08 o
   0   4  20       46.20       34.38      5.05 o
   1   4  20       55.86       45.11      5.90 o
   2   4  20       31.20       31.46      6.67 o
   3   4  20       26.97       16.85      6.03 o
  -3   5  20        1.18        7.20      2.81 o
  -2   5  20      121.59       97.59     18.16 o
  -1   5  20       69.30       48.44      6.05 o
   0   5  20        6.09        5.26      1.90 o
   1   5  20       70.63       47.80      6.51 o
   2   5  20      123.18       89.13     15.92 o
   3   5  20        1.16        7.31      1.93 o
  -2   6  20       60.73       49.72     12.16 o
  -1   6  20       75.59       68.04      8.53 o
   0   6  20       43.02       48.00      8.88 o
   1   6  20       75.05       63.17      9.19 o
   2   6  20       61.05       46.91      8.96 o
  -2   7  20       18.95       17.15      6.19 o
  -1   7  20       26.14       24.48      4.27 o
   0   7  20        3.25        2.33      1.57 o
   1   7  20       26.14       27.41      4.39 o
   2   7  20       20.41       18.31      5.54 o
  -2   8  20       16.76       15.27      5.87 o
  -1   8  20       69.62       73.16     11.69 o
   0   8  20      130.56      142.72      8.50 o
   1   8  20       69.60       66.96     12.20 o
   2   8  20       15.96       14.29      4.73 o
  -1   9  20       49.93       48.47     11.97 o
   0   9  20       24.82       25.02      3.53 o
   1   9  20       48.46       40.68      6.55 o
   1   0  21        5.44        4.34      1.99 o
   2   0  21      115.34      127.07     14.77 o
  -2   1  21        0.35        1.22      1.33 o
  -1   1  21       96.48       98.33      9.74 o
   0   1  21        7.49        8.38      1.85 o
   1   1  21       94.51       80.29     11.39 o
   2   1  21        0.43        9.12      3.25 o
  -2   2  21       50.77       45.97      8.45 o
  -1   2  21      136.55      109.16     13.11 o
   0   2  21       37.09       32.17      6.41 o
   1   2  21      134.65      106.52     13.18 o
   2   2  21       50.58       45.87      7.19 o
  -2   3  21       46.09       22.88      9.68 o
  -1   3  21       29.68       25.99      3.17 o
   0   3  21       31.80       22.57      3.20 o
   1   3  21       29.68       22.52      3.59 o
   2   3  21       47.70       37.23      7.34 o
  -2   4  21       52.88       50.65     10.95 o
  -1   4  21      120.63       88.01     13.05 o
   0   4  21      103.34       83.51     10.27 o
   1   4  21      120.55       94.83     12.92 o
   2   4  21       53.49       43.64      9.16 o
  -2   5  21       31.33       20.01      6.34 o
  -1   5  21       58.14       46.65      9.83 o
   0   5  21      132.17       94.65     14.72 o
   1   5  21       57.66       46.53      6.68 o
   2   5  21       30.72       31.37      7.52 o
  -1   6  21       20.54       22.21      5.52 o
   0   6  21       18.82       20.54      3.21 o
   1   6  21       20.22       15.92      5.70 o
  -1   7  21        2.10        4.68      2.59 o
   0   7  21      135.06      139.75     18.80 o
   1   7  21        1.93        4.70      2.20 o
   0   8  21        6.96        6.43      3.71 o
   0   0  22       15.58       15.00      4.02 o
   1   0  22        1.72        0.26      2.25 o
   2   0  22        0.60       -1.70      2.19 o
  -2   1  22       69.64       49.35     11.39 o
  -1   1  22       36.04       35.79      8.44 o
   0   1  22        9.42        8.07      1.84 o
   1   1  22       36.50       33.07      7.25 o
   2   1  22       69.61       44.72     13.53 o
  -1   2  22        9.88        8.86      2.97 o
   0   2  22       48.83       46.12      8.19 o
   1   2  22       10.50       14.15      3.51 o
  -1   3  22      123.30      103.19     21.14 o
   0   3  22        2.82        4.62      1.50 o
   1   3  22      125.02      104.46     16.83 o
  -1   4  22       43.23       33.92      7.47 o
   0   4  22       17.24       19.75      3.90 o
   1   4  22       42.49       26.59      8.60 o
   0   5  22       13.10        9.29      2.29 o
 
